# Supplementary material for: Bioinformatic prediction of the molecular links between Alzheimer’s disease and diabetes mellitus
Source: PeerJ. 2023 Feb 7;11:e14738. doi: 10.7717/peerj.14738 (PMC9912946; doi:10.7717/peerj.14738)
Supplement: Supplemental Information 1 — Table S1: Raw data obtained from the databases; Table S2: HUGO curated gene lists; Table S3: PPI experimental data obtained from STRING; Table S4: Gene ontology biological process and signalling pathways for the study groups. Table S5: EnrichR predicted HUB proteins for the study groups; Table S6: Metascape results for the HUB proteins of the AD-DM2 group. [file peerj-11-14738-s001.xlsx]

## Sheet: Table S1
Table S1. Raw data obtained from the databases.																						S1. Raw data obtained from the Gene Expression Omnibus database.																	S1. Raw data obtained from the Cell Atlas.
Database: www.disgenet.org			Database: www.ensembl.org			Database: www.omim.org			Database: www.proteinatlas.org			Database: www.rcsb.org			Database: www.uniprot.org			Database: www.ncbi.nlm.nih.gov/pubtator/				GSE5281 - AD				GSE44770 - AD				GSE7014 - DM2				GSE25724 - DM2					Single-Cell RNA Sequencing of Peripheral Blood Reveals Immune Cell Signatures in Alzheimer’s Disease
Disease	Gene	UniProt/ID	Disease	Gene	Emsembl/ID	Disease	Gene	Omim/ ID	Disease	Gene	Protein Atlas/ID	Disease	Gene	PubMed/ID	Disease	Gene Name	PubMed/ID	Disease	Gene	PubMed-ID		Gene symbol	Gene ID	logFC	adj.P.Val	Gene Symbol	Gene ID	logFC	adj.P.Val	Gene Symbol	Gene ID	logFC	adj.P.Val	Gene Symbol	Gene ID	logFC	adj.P.Val		Gene Symbol	logFC	adj.P.Val
Alzheimer's Disease	ACE	P12821	Alzheimer's Disease	CAPNS2	ENSG00000256812	Alzheimer's Disease	AD7CNTP		Alzheimer's Disease	COL25A1	ENSG00000188517	Alzheimer's Disease	BACE1	23048024	Alzheimer's Disease	BACE1	23048024	Alzheimer's disease, Type 2 diabetes	mTOR	32854852		A2ML1	144568	1.4182	0.016398	RABEPK	10244	3.3369	-2.2544	COL21A1	81578	3.9281	2.2157e-08	SYBU	218692_at	-1.735	3.3568e-07		GZMK	1.63291	3.96e-06
Alzheimer's Disease	APP	P05067	Alzheimer's Disease	MPO	ENSG00000005381	Alzheimer's Disease	TP73	ENSG00000078900,ENST00000378288.8	Alzheimer's Disease	APBA1	ENSG00000107282	Alzheimer's Disease	BACE		Alzheimer's Disease	BACE		Alzheimer's disease, Type 2 diabetes	SGLT2	32854852		AAK1	22848	1.0295	0.00057663	PARL	55486	3.2547	-2.0622	SPX	80763	3.6314	1.8209e-08	PCSK1	205825_at	-3.3699	8.0075e-05		DUSP2	1.42272	0.00013307
Alzheimer's Disease	ADAM10	O14672	Alzheimer's Disease	PLAU	ENSG00000122861	Alzheimer's Disease	SCZD12		Alzheimer's Disease	APBA2	ENSG00000034053	Alzheimer's Disease	KIAA1149		Alzheimer's Disease	KIAA1149		Alzheimer's disease, Type 2 diabetes	mTORC1	32854851		AASDHPPT	60496	-1.0388	0.021123	CHCHD7	79145	3.1332	-2.2787	ATP1B4	23439	3.6082	1.7465e-09	ENPP2	209392_at	-3.2477	0.00021959		COTL1	1.25744	0.00140332
Alzheimer's Disease	GSK3B	P49841	Alzheimer's Disease	A2M	ENSG00000175899	Alzheimer's Disease	MTHFR	ENSG00000177000,ENST00000376583.7	Alzheimer's Disease	APBA3	ENSG00000011132	Alzheimer's Disease	QPCT	26249687	Alzheimer's Disease	QPCT	26249687	Alzheimer's disease, Type 2 diabetes	mTORC2	32854851		ABCA11P	79963	-1.1876	0.0065471	CCDC43	124808	3.0942	-2.1644	COL4A3	1285	3.5947	6.0162e-10	IAPP	207062_at	-3.1789	5.9222e-05		ZFP36L2	1.16825	0.00405445
Alzheimer's Disease	HFE	Q30201	Alzheimer's Disease	NOS3	ENSG00000164867	Alzheimer's Disease	MTHFR	ENSG00000177000,ENST00000376583.7	Alzheimer's Disease	APBB1	ENSG00000166313	Alzheimer's Disease	QPCT		Alzheimer's Disease	QPCT		Alzheimer's disease, Type 2 diabetes	AMPK	32854851		ABHD13	84945	-1.1232	0.035433	GLRX5	51218	3.0775	-2.0605	PPP1R3A	5506	3.152	7.1103e-09	PNMA2	209598_at	-2.931	0.00043352		AQP3	1.15316	0.00522153
Alzheimer's Disease	APOE	P02649	Alzheimer's Disease	PRDX2	ENSG00000167815	Alzheimer's Disease	MTHFR	ENSG00000177000,ENST00000376583.7	Alzheimer's Disease	APP	ENSG00000142192	Alzheimer's Disease	QPCT	26249687	Alzheimer's Disease	QPCT	26249687	Alzheimer's disease, Type 2 diabetes	EPO	32854851		ABI3BP	25890	1.177	0.036237	KRT72	140807	3.073	-2.9057	AQP4	361	3.097	4.463e-06	SCG2	204035_at	-2.7657	0.0054604		LMNA	1.07378	0.0146841
Alzheimer's Disease	MAPT	P10636	Alzheimer's Disease	HFE	ENSG00000010704	Alzheimer's Disease	MTHFR	ENSG00000177000,ENST00000376583.7	Alzheimer's Disease	CDK5R1	ENSG00000176749	Alzheimer's Disease	QPCT		Alzheimer's Disease	QPCT		Alzheimer's disease, Type 2 diabetes	AMYLIN	32821704		ABT1	29777	-2.3668	4.4925e-05	EIF2B3	8891	3.0686	-2.1461	SCD5	79966	3.0533	4.0048e-10	CPE	201116_s_at	-2.6321	0.0011294		CD6	0.972495	0.0370974
Alzheimer's Disease	TREM2	Q9NZC2	Alzheimer's Disease	APOE	ENSG00000130203	Alzheimer's Disease	MTHFR	ENSG00000177000,ENST00000376583.7	Alzheimer's Disease	CHAT	ENSG00000070748	Alzheimer's Disease	BCHE	26116179	Alzheimer's Disease	BCHE	26116179	Alzheimer's disease, Type 2 diabetes	CALM1	32781959		ABTB1	80325	1.0457	0.0037526	PDCD6	10016	3.0683	-2.082	MIR15A///DLEU2L///DLEU2	406948///79469///8847	2.998	8.7628e-05	QPCT	205174_s_at	-2.6	0.0054307		DUSP1	0.949344	0.0449269
Alzheimer's Disease	PSEN1	P49768	Alzheimer's Disease	COL25A1	ENSG00000188517	Alzheimer's Disease	EFHD2, SWS1	ENSG00000142634,ENST00000375980.9	Alzheimer's Disease	LRP1	ENSG00000123384	Alzheimer's Disease	CHE1		Alzheimer's Disease	CHE1		Alzheimer's disease, Type 2 diabetes	LRRK2	32781959		ACACB	32	2.3685	2.4124e-05	CCDC115	84317	3.0076	-2.3005	PRPF38B	55119	2.9496	1.7465e-09	RBP4	219140_s_at	-2.5945	0.00012904		IL7R	0.858178	0.0989457
Alzheimer's Disease	PLAU	P00749	Alzheimer's Disease	LMNB1	ENSG00000113368	Alzheimer's Disease	PADI4, PADI5, PAD	ENSG00000159339,ENST00000375448.4	Alzheimer's Disease	NCSTN	ENSG00000162736	Alzheimer's Disease	BCHE		Alzheimer's Disease	BCHE		Alzheimer's disease, Type 2 diabetes	RBX1	32781959		ACAT2	39	-1.0552	0.0074662	ZNF707	286075	2.9404	-2.1563	SEMA3C	10512	2.9349	1.2525e-08	RBM3	208319_s_at	-2.5935	0.0049659		BTG1	0.793274	0.161283
Alzheimer's Disease	BACE1	P56817	Alzheimer's Disease	PRDX1	ENSG00000117450	Alzheimer's Disease	ECE1	ENSG00000117298,ENST00000357071.8	Alzheimer's Disease	A2M	ENSG00000175899	Alzheimer's Disease	CHE1		Alzheimer's Disease	CHE1		Alzheimer's disease, Type 2 diabetes	SLC6A1	32781959		ACKR3	57007	1.2299	0.006217	NDUFB5	4711	2.8833	-1.9795	MIR612///NEAT1	693197///283131	2.8824	5.2872e-08	CLGN	205830_at	-2.538	0.0022867		TNFAIP3	0.77916	0.178244
Alzheimer's Disease	IDE	P14735	Alzheimer's Disease	FOXO3	ENSG00000118689	Alzheimer's Disease	ECE1	ENSG00000117298,ENST00000357071.8	Alzheimer's Disease	ADAM19	ENSG00000135074	Alzheimer's Disease		29349888	Alzheimer's Disease		29349888	Alzheimer's disease, Type 2 diabetes	TXN	32781959		ACOT13	55856	-1.0961	0.026412	STK24	8428	2.8629	-1.6885	DLEU2	8847	2.851	5.638e-05	GREM1	218468_s_at	-2.5242	0.0021192		PBXIP1	0.778501	0.179902
Alzheimer's Disease	IL1B	P01584	Alzheimer's Disease	APP	ENSG00000142192	Alzheimer's Disease	C1QA	ENSG00000173372,ENST00000402322.1	Alzheimer's Disease	AGER	ENSG00000204305	Alzheimer's Disease		18061582	Alzheimer's Disease	APLP2	30608876	Alzheimer's disease, Type 2 diabetes	SNRPF	32781959		ACOT7	11332	-1.248	0.0008942	CRYZL1	9946	2.8555	-1.7422	PDP1	54704	2.8369	4.3244e-09	ALDH1A1	212224_at	-2.4853	0.0022441		JUN	0.77052	0.187931
Alzheimer's Disease	INSR	P06213	Alzheimer's Disease	CAPN2	ENSG00000162909	Alzheimer's Disease	EPHB2, EPHT3, DRT, ERK, PCBC, CAPB, BDPLT22	ENSG00000133216,ENST00000400191.7	Alzheimer's Disease	ANKS1B	ENSG00000185046	Alzheimer's Disease			Alzheimer's Disease	APPL2		Alzheimer's disease, Type 2 diabetes	GJA1	32781959		ACSBG1	23205	1.0175	0.029107	MED10	84246	2.8518	-2.1638	C20orf187	728434	2.8069	9.6663e-09	HAT1	203138_at	-2.4553	0.00020816		MCL1	0.766957	0.194349
Alzheimer's Disease	LEP	P41159	Alzheimer's Disease	CDC25A	ENSG00000164045	Alzheimer's Disease	EPHB2, EPHT3, DRT, ERK, PCBC, CAPB, BDPLT22	ENSG00000133216,ENST00000400191.7	Alzheimer's Disease	APBB2	ENSG00000163697	Alzheimer's Disease			Alzheimer's Disease	APLP2		Alzheimer's disease, Type 2 diabetes	VWF	32781959		ACSF2	80221	1.4026	0.035619	BFSP1	631	2.85	-1.7332	LOC100505984///ITGB6	100505984///3694	2.7535	1.6172e-05	RTN1	203485_at	-2.4393	0.0039769		STK17A	0.762369	0.20368
Alzheimer's Disease	NPY	P01303	Alzheimer's Disease	PSEN1	ENSG00000080815	Alzheimer's Disease	GPR3	ENSG00000181773,ENST00000374024.4	Alzheimer's Disease	APBB3	ENSG00000113108	Alzheimer's Disease	APLP2	30608876	Alzheimer's Disease	APPL2		Alzheimer's disease, Type 2 diabetes	LPL	32781959		ACSM5	54988	1.2201	0.018039	UTP3	57050	2.8487	-2.0107	XPO4	64328	2.7084	4.3393e-07	ERO1B	220012_at	-2.4037	3.2807e-06		NFATC2	0.754728	0.212085
Alzheimer's Disease	BCL2	P10415	Alzheimer's Disease	ABCA7	ENSG00000064687	Alzheimer's Disease	UTP11L, CGI94	ENSG00000183520,ENST00000373014.5	Alzheimer's Disease	APH1A	ENSG00000117362	Alzheimer's Disease	APPL2		Alzheimer's Disease		18061582	Alzheimer's disease, Type 2 diabetes	AGT	32781959		ACSS1	84532	1.4371	0.0016218	DENR	8562	2.8468	-1.8516	GOLGA8A	23015	2.6914	7.1717e-10	OSTM1	218196_at	-2.3764	0.0004947		ZYX	0.749965	0.216461
Alzheimer's Disease	BDNF	P23560	Alzheimer's Disease	ADAM10	ENSG00000137845	Alzheimer's Disease	RNF11	ENSG00000123091,ENST00000242719.4	Alzheimer's Disease	APLP2	ENSG00000084234	Alzheimer's Disease	APLP2		Alzheimer's Disease			Alzheimer's disease, Type 2 diabetes	NLRP3	32739011		ACTN2	88	-1.1575	0.031666	XPA	7507	2.8446	-2.9644	ACTN3	89	2.6675	0.0043508	MAFB	218559_s_at	-2.3418	0.0031367		LGALS3	0.736881	0.267344
Alzheimer's Disease	CASP3	P42574	Alzheimer's Disease	PSEN2	ENSG00000143801	Alzheimer's Disease	DIO1, TXDI1	ENSG00000211452,ENST00000361921.7	Alzheimer's Disease	APPBP2	ENSG00000062725	Alzheimer's Disease	APPL2		Alzheimer's Disease			Alzheimer's disease, Type 2 diabetes	MTHFR	32525932		ACTR10	55860	-1.0827	0.00041233	CES7	221223	2.8431	-1.7839	COL3A1	1281	2.601	8.8667e-07	SCG3	219196_at	-2.3324	0.003393		ITGB1	0.716371	0.26839
Alzheimer's Disease	IGF2	P01344	Alzheimer's Disease	CDC25B	ENSG00000101224	Alzheimer's Disease	TMEM59, DCF1	ENSG00000116209,ENST00000371341.5	Alzheimer's Disease	AZIN2	ENSG00000142920	Alzheimer's Disease	BACE1	23590342	Alzheimer's Disease	BACE1	23590342	Alzheimer's disease, Type 2 diabetes	GNG7	32525932		ACYP1	97	-1.0441	0.0025103	SLC5A2	6524	2.84	-2.3488	IL17D	53342	2.5924	0.00038209	ARG2	203946_s_at	-2.318	0.0030493		PNRC1	0.700678	0.290719
Alzheimer's Disease	IGF1R	P08069	Alzheimer's Disease	FASLG	ENSG00000117560	Alzheimer's Disease	DHCR24, KIAA0018	ENSG00000116133,ENST00000371269.9	Alzheimer's Disease	BACE1	ENSG00000186318	Alzheimer's Disease	BACE		Alzheimer's Disease	BACE		Alzheimer's disease, Type 2 diabetes	PKN3	32525932		ADAM22	53616	-1.089	0.00075086	AARSD1	80755	2.835	-2.5748	PDE5A	8654	2.5743	5.4327e-09	SCP2	201339_s_at	-2.3139	0.00013419		AQP3	1.22153	0.00701931
Alzheimer's Disease	ATP5F1A	P25705	Alzheimer's Disease	CDC25C	ENSG00000158402	Alzheimer's Disease	PTPN22, PEP, PTPN8, LYP	ENSG00000134242,ENST00000538253.5	Alzheimer's Disease	BACE2	ENSG00000182240	Alzheimer's Disease	KIAA1149		Alzheimer's Disease	KIAA1149		Alzheimer's disease, Type 2 diabetes	GNB5	32525932		ADAM23	8745	-1.745	1.0272e-05	SLC39A3	29985	2.831	-2.2416	ACTG1P4///AMY2B///AMY2A///AMY1C///AMY1B///AMY1A	648740///280///279///278///277///276	2.5296	1.8779e-09	OAT	201599_at	-2.2941	0.00097461		IL7R	1.14403	0.0154647
Alzheimer's Disease	INS	P01308	Alzheimer's Disease	CAPNS1	ENSG00000126247	Alzheimer's Disease	PTPN22, PEP, PTPN8, LYP	ENSG00000134242,ENST00000538253.5	Alzheimer's Disease	BDNF	ENSG00000176697	Alzheimer's Disease	BACE1		Alzheimer's Disease	BACE1		Alzheimer's disease, Type 2 diabetes	GNB5	32525932		ADAM28	10863	1.8484	0.0016446	ATP5G1	516	2.8293	-1.7365	ANK3	288	2.5262	2.6048e-11	RNF6	203403_s_at	-2.289	0.0043381		ZFP36L2	1.00055	0.0587601
Alzheimer's Disease	BAX	Q07812	Alzheimer's Disease	GOLGA2	ENSG00000167110	Alzheimer's Disease	PTPN22, PEP, PTPN8, LYP	ENSG00000134242,ENST00000538253.5	Alzheimer's Disease	BPTF	ENSG00000171634	Alzheimer's Disease	BACE		Alzheimer's Disease	BACE		Alzheimer's disease, Type 2 diabetes	OXT	32525932		ADAM32	203102	-1.3762	0.015252	LYRM1	57149	2.8259	-2.1936	CD36	948	2.5214	7.2921e-07	TOMM20	200662_s_at	-2.2875	0.0002664		LTB	0.949148	0.0897174
Alzheimer's Disease	ABCA7	Q8IZY2	Alzheimer's Disease	CDK5R1	ENSG00000176749	Alzheimer's Disease	FAM72B	ENSG00000188610,ENST00000369390.7	Alzheimer's Disease	C20orf203	ENSG00000198547	Alzheimer's Disease	KIAA1149		Alzheimer's Disease	KIAA1149		Alzheimer's disease, Type 2 diabetes	TPD52	32525932		ADAM33	80332	2.1208	8.2763e-09	ATRN	8455	2.8238	-1.87	RBFOX2	23543	2.4668	3.8748e-11	PEX2	210296_s_at	-2.2354	6.4834e-05		PLP2	0.80145	0.251972
Alzheimer's Disease	TOMM40	O96008	Alzheimer's Disease	SNCB	ENSG00000074317	Alzheimer's Disease	AD13		Alzheimer's Disease	CALHM1	ENSG00000185933	Alzheimer's Disease	BACE1	23590342	Alzheimer's Disease	BACE1	23590342	Alzheimer's disease, Type 2 diabetes	FLT3	32525932		ADAM9	8754	-1.123	6.1097e-05	LOC286367	286367	2.8229	-2.2604	LIMCH1	22998	2.4641	4.0303e-08	DLK1	209560_s_at	-2.2246	0.0056791		TIMP1	0.788407	0.279701
Alzheimer's Disease	CLU	P10909	Alzheimer's Disease	SOD2	ENSG00000112096	Alzheimer's Disease	NOTCH2NLC, NIID, ETM6	ENSG00000286219,ENST00000652191.1	Alzheimer's Disease	CASP2	ENSG00000106144	Alzheimer's Disease	BACE		Alzheimer's Disease	BACE		Alzheimer's disease, Type 2 diabetes	SLC7A14	32525932		ADAMTS1	9510	1.2644	0.0155	MYLK2	85366	2.8201	-2.2324	MYH8	4626	2.4145	1.7285e-06	UPF3A	214323_s_at	-2.2213	2.125e-05		COTL1	0.775846	0.298821
Alzheimer's Disease	CR1	P17927	Alzheimer's Disease	YWHAE	ENSG00000108953	Alzheimer's Disease	NOTCH2NLC, NIID, ETM6	ENSG00000286219,ENST00000652191.1	Alzheimer's Disease	CASP3	ENSG00000164305	Alzheimer's Disease	KIAA1149		Alzheimer's Disease	KIAA1149		Alzheimer's disease, Type 2 diabetes	SDC2	32525932		ADAMTS19	171019	-1.8815	0.002442	MTX3	345778	2.8194	-2.133	SGCD	6444	2.4119	2.8336e-09	ACSL1	201963_at	-2.1911	1.8043e-05		MAL	0.76864	0.306095
Alzheimer's Disease	A2M	P01023	Alzheimer's Disease	CAPN1	ENSG00000014216	Alzheimer's Disease	GBA	ENSG00000177628,ENST00000368373.8	Alzheimer's Disease	CAT	ENSG00000121691	Alzheimer's Disease	BACE1		Alzheimer's Disease	BACE1		Alzheimer's disease, Type 2 diabetes	GNG7	32525932		ADAMTS6	11174	1.0525	0.019632	ZNF544	27300	2.7972	-2.1994	RHOBTB1	9886	2.3822	4.3845e-07	DLD	209095_at	-2.1872	0.00016665		DUSP1	0.762448	0.312413
Alzheimer's Disease	EPHA1	P21709	Alzheimer's Disease	CDK5	ENSG00000164885	Alzheimer's Disease	GBA	ENSG00000177628,ENST00000368373.8	Alzheimer's Disease	CD40	ENSG00000101017	Alzheimer's Disease	BACE		Alzheimer's Disease	BACE		Alzheimer's disease, Type 2 diabetes	TPD52	32525932		ADAT2	134637	-1.3063	0.028224	NDUFA6	4700	2.7959	-2.0176	ENPP5	59084	2.3821	1.6367e-06	TMEM14B	221452_s_at	-2.1865	0.00045853		FOS	0.671707	0.481389
Alzheimer's Disease	CD2AP	Q9Y5K6	Alzheimer's Disease	JUN	ENSG00000177606	Alzheimer's Disease	GBA	ENSG00000177628,ENST00000368373.8	Alzheimer's Disease	CDK5RAP2	ENSG00000136861	Alzheimer's Disease	KIAA1149		Alzheimer's Disease	KIAA1149		Alzheimer's disease, Type 2 diabetes	GNA12	32525932		ADCY1	107	-1.3346	0.0038458	IMMP1L	196294	2.7839	-2.0715	PWAR6	100506965	2.3679	4.5948e-07	HOPX	211597_s_at	-2.1743	0.0089362		ATP5D	0.668062	0.488064
Alzheimer's Disease	BIN1	O00499	Alzheimer's Disease	GBA	ENSG00000262446	Alzheimer's Disease	GBA	ENSG00000177628,ENST00000368373.8	Alzheimer's Disease	CIB1	ENSG00000185043	Alzheimer's Disease	BACE1	23590342	Alzheimer's Disease	BACE1	23590342	Alzheimer's disease, Type 2 diabetes	GSTP1	32525932		ADCYAP1	116	-2.8717	1.5364e-05	C6orf115	58527	2.7828	-1.654	SEMA6D	80031	2.3358	3.5906e-08	HMGCR	202539_s_at	-2.1737	0.0028368		GLTSCR2	0.627469	0.566538
Alzheimer's Disease	APOC1	P02654	Alzheimer's Disease	SNCA	ENSG00000145335	Alzheimer's Disease	GBA	ENSG00000177628,ENST00000368373.8	Alzheimer's Disease	CLSTN1	ENSG00000171603	Alzheimer's Disease	BACE		Alzheimer's Disease	BACE		Alzheimer's disease, Type 2 diabetes	PKN	32525932		ADD3	120	1.2315	0.00024133	NDUFS6	4726	2.7819	-1.7877	LOC100506718///FLRT2	100506718///23768	2.3328	1.8578e-06	SERINC1	208671_at	-2.1685	0.00076786		LDHB	0.616046	0.588071
Alzheimer's Disease	MPO	P05164	Alzheimer's Disease	BCL2L11	ENSG00000153094	Alzheimer's Disease	GBA	ENSG00000177628,ENST00000368373.8	Alzheimer's Disease	CRH	ENSG00000147571	Alzheimer's Disease	KIAA1149		Alzheimer's Disease	KIAA1149		Alzheimer's disease, Type 2 diabetes	ASL	32521474		ADGRG1	9289	1.4693	0.0023326	IARS	3376	2.7664	-1.8093	LRP1B	53353	2.3275	2.6265e-06	ELOVL5	208788_at	-2.1497	0.0015695		BTG1	0.610793	0.598035
Alzheimer's Disease	NOS3	P29474	Alzheimer's Disease	CAST	ENSG00000153113	Alzheimer's Disease	GBA	ENSG00000177628,ENST00000368373.8	Alzheimer's Disease	CTSB	ENSG00000164733	Alzheimer's Disease	BACE1		Alzheimer's Disease	BACE1		Alzheimer's disease, Type 2 diabetes	PKCC	32521474		ADK	132	-1.4725	0.0030834	PIH1D1	55011	2.7516	-1.8849	TNIK	23043	2.3062	5.2268e-10	ILF2	200052_s_at	-2.1366	0.00011376		FLT3LG	0.599633	0.628153
Alzheimer's Disease	PSEN2	P49810	Alzheimer's Disease	LMNA	ENSG00000160789	Alzheimer's Disease	NTRK1, TRKA	ENSG00000198400,ENST00000392302.6	Alzheimer's Disease	CTSD	ENSG00000117984	Alzheimer's Disease	BACE		Alzheimer's Disease	BACE		Alzheimer's disease, Type 2 diabetes	HbA1	32521474		ADPRH	141	1.1074	0.041007	PPP1R14C	81706	2.7506	-1.6491	MZT2B	80097	2.2837	3.7428e-15	SCG5	203889_at	-2.1255	0.0042582		S100A11	0.599304	0.630673
Alzheimer's Disease	SORL1	Q92673	Alzheimer's Disease	YWHAE	ENSG00000274474	Alzheimer's Disease	APCS, SAP	ENSG00000132703,ENST00000255040.3	Alzheimer's Disease	DBN1	ENSG00000113758	Alzheimer's Disease	KIAA1149		Alzheimer's Disease	KIAA1149		Alzheimer's disease, Type 2 diabetes	Akt	32451116		ADTRP	84830	-2.0954	0.00063321	CPNE7	27132	2.7397	-2.1695	FILIP1L	11259	2.2804	1.5135e-09	AKAP11	203156_at	-2.1247	0.00012505		CD6	0.590524	0.650579
Alzheimer's Disease	PICALM	Q13492	Alzheimer's Disease	BPTF	ENSG00000171634	Alzheimer's Disease	NCSTN	ENSG00000162736,ENST00000294785.10	Alzheimer's Disease	DCHS2	ENSG00000197410	Alzheimer's Disease	BACE1	23590342	Alzheimer's Disease	BACE1	23590342	Alzheimer's disease, Type 2 diabetes	mTOR	32451116		AEBP1	165	1.9695	5.8413e-05	TXNDC9	10190	2.7315	-1.9819	MSTN	2660	2.2467	2.4504e-05	TMX4	201581_at	-2.1212	0.00013169		VIM	0.588864	0.64789
Alzheimer's Disease	VSNL1	P62760	Alzheimer's Disease	GBA	ENSG00000177628	Alzheimer's Disease	CD244, NAIL, NKR2B4, SLAMF4	ENSG00000122223,ENST00000368033.7	Alzheimer's Disease	DERL1	ENSG00000136986	Alzheimer's Disease	BACE		Alzheimer's Disease	BACE		Alzheimer's disease, Type 2 diabetes	Bcl2	32451116		AFF3	3899	-1.1601	0.03591	HIVEP1	3096	2.73	-1.8165	AKAP9	10142	2.227	3.7014e-11	KIF5C	203130_s_at	-2.1174	0.0025566		FXYD5	0.582165	0.66344
Alzheimer's Disease	INPP5D	Q92835	Diabetes Mellitus	RETN	ENSG00000104918	Alzheimer's Disease	AD14		Alzheimer's Disease	DHCR24	ENSG00000116133	Alzheimer's Disease	KIAA1149		Alzheimer's Disease	KIAA1149		Alzheimer's disease, Type 2 diabetes	Bax	32451116		AFP	174	-1.2384	0.03601	LOC130940	130940	2.7263	-2.0581	NREP	9315	2.2212	1.0404e-05	RPL36A-HNRNPH2///HNRNPH2	201132_at	-2.1151	0.001696		TMEM123	0.548217	0.711295
Alzheimer's Disease	NECTIN2	Q92692	Diabetes Mellitus	PPP1R3A	ENSG00000154415	Alzheimer's Disease	SOAT1, STAT, ACAT	ENSG00000057252,ENST00000540564.5	Alzheimer's Disease	DNM1L	ENSG00000087470	Alzheimer's Disease	BACE1		Alzheimer's Disease	BACE1		Alzheimer's disease, Type 2 diabetes	iNOS	32451116		AGAP4	119016	1.4419	1.0274e-05	RPP40	10799	2.7252	-1.8854	SYNE1	23345	2.2104	9.604e-10	TDP2	202266_at	-2.1011	0.0011142		LMNA	1.98099	4.20361e-07
Alzheimer's Disease	MS4A4A	Q96JQ5	Diabetes Mellitus	PAX4	ENSG00000106331	Alzheimer's Disease	GLUL, GLNS	ENSG00000135821,ENST00000331872.10	Alzheimer's Disease	DNMBP	ENSG00000107554	Alzheimer's Disease	BACE		Alzheimer's Disease	BACE		Alzheimer's disease, Type 2 diabetes	IL-6	32451116		AGBL1	123624	1.2069	0.0355	PPP1R7	5510	2.7184	-1.8084	USP54	159195	2.2028	1.0023e-05	GALC	204417_at	-2.0703	0.00021527		TNFAIP3	1.26278	0.00822062
Alzheimer's Disease	PCDH11X	Q9BZA7	Diabetes Mellitus	KCNJ11	ENSG00000187486	Alzheimer's Disease	CFH, HF1, HUS, ARMD4, AHUS1	ENSG00000000971,ENST00000367429.9	Alzheimer's Disease	DPYSL2	ENSG00000092964	Alzheimer's Disease	KIAA1149		Alzheimer's Disease	KIAA1149		Alzheimer's disease, Type 2 diabetes	TNF-alpha	32451116		AGBL5	60509	-1.0589	0.034269	STAM	8027	2.7156	-2.0104	KIAA1109	84162	2.1908	1.3385e-07	DMXL1	203791_at	-2.054	0.00026354		CDKN1A	1.19833	0.0206348
Alzheimer's Disease	CASS4	Q9NQ75	Diabetes Mellitus	SUMO4	ENSG00000177688	Alzheimer's Disease	CFH, HF1, HUS, ARMD4, AHUS1	ENSG00000000971,ENST00000367429.9	Alzheimer's Disease	EXOC3L2	ENSG00000283632	Alzheimer's Disease	BACE1	23590342	Alzheimer's Disease	BACE1	23590342	Alzheimer's disease, Type 2 diabetes	APOE	32413985		AGFG2	3268	1.1317	0.0006562	IFT52	51098	2.714	-2.432	ANKRD20A4///ANKRD20A2///ANKRD20A3///ANKRD20A1	728747///441430///441425///84210	2.1784	1.2939e-05	NAP1L2	219368_at	-2.0525	0.00015715		AQP3	1.16533	0.0210181
Alzheimer's Disease	CYP46A1	Q9Y6A2	Diabetes Mellitus	PDX1	ENSG00000139515	Alzheimer's Disease	CFH, HF1, HUS, ARMD4, AHUS1	ENSG00000000971,ENST00000367429.9	Alzheimer's Disease	FRMD4A	ENSG00000151474	Alzheimer's Disease	BACE		Alzheimer's Disease	BACE		Alzheimer's disease, Type 2 diabetes	COX	32413985		AGK	55750	-1.0653	0.0031267	TATDN1	83940	2.7104	-1.9694	P2RY1	5028	2.1754	1.2535e-07	TOX3	216623_x_at	-2.0321	0.0018173		SLC2A3	1.05607	0.0516364
Alzheimer's Disease	CHRNA7	P36544;Q494W8	Diabetes Mellitus	MAPK8IP1	ENSG00000121653	Alzheimer's Disease	CFH, HF1, HUS, ARMD4, AHUS1	ENSG00000000971,ENST00000367429.9	Alzheimer's Disease	GLRX	ENSG00000173221	Alzheimer's Disease	KIAA1149		Alzheimer's Disease	KIAA1149		Alzheimer's disease, Type 2 diabetes	CS	32413985		AGT	183	1.0419	0.028004	COG8	84342	2.7099	-1.9594	LOC100289333	100289333	2.1703	2.399e-13	ACP1	201630_s_at	-2.0295	0.00038187		DDIT4	1.00257	0.0786273
Alzheimer's Disease	CST3	P01034	Diabetes Mellitus	MTNR1B	ENSG00000134640	Alzheimer's Disease	CHI3L1, GP39, YKL40, ASRT7	ENSG00000133048,ENST00000255409.8	Alzheimer's Disease	GPR3	ENSG00000181773	Alzheimer's Disease	BACE1		Alzheimer's Disease	BACE1		Alzheimer's disease, Type 2 diabetes	SDH	32413985		AGTRAP	57085	1.1229	0.00060072	FOXB2	442425	2.7048	-2.1062	ZNF702P	79986	2.1627	3.3664e-09	SGCE	204688_at	-2.0259	8.0993e-05		SBDS	0.991594	0.0830362
Alzheimer's Disease	CYP2D6	P10635	Diabetes Mellitus	HNF1A	ENSG00000135100	Alzheimer's Disease	CHI3L1, GP39, YKL40, ASRT7	ENSG00000133048,ENST00000255409.8	Alzheimer's Disease	GRIN2C	ENSG00000161509	Alzheimer's Disease	BACE		Alzheimer's Disease	BACE		Alzheimer's disease, Type 2 diabetes	p62	32413985		AHNAK	79026	1.4063	0.018531	TSNAX	7257	2.6979	-1.8466	ANK2	287	2.155	1.6037e-09	GNAI1	209576_at	-1.9994	0.0013364		CD69	0.983278	0.0869952
Alzheimer's Disease	DHCR24	Q15392	Diabetes Mellitus	GCK	ENSG00000106633	Alzheimer's Disease	IL10, CSIF, GVHDS	ENSG00000136634,ENST00000423557.1	Alzheimer's Disease	GRK2	ENSG00000173020	Alzheimer's Disease	KIAA1149		Alzheimer's Disease	KIAA1149		Alzheimer's disease, Type 2 diabetes	CD8	32413985		AHNAK2	113146	-1.4393	0.0070651	MRPL30	51263	2.6855	-2.3614	ABLIM1	3983	2.0912	1.4095e-06	TMEM251	213246_at	-1.9933	7.1325e-05		ITM2A	0.954007	0.106894
Alzheimer's Disease	DPYSL2	Q16555	Diabetes Mellitus	NEUROD1	ENSG00000162992	Alzheimer's Disease	IL10, CSIF, GVHDS	ENSG00000136634,ENST00000423557.1	Alzheimer's Disease	GSAP	ENSG00000186088	Alzheimer's Disease	BACE1	23590342	Alzheimer's Disease	BACE1	23590342	Alzheimer's disease, Type 2 diabetes	TDP43	32413985		AIF1L	83543	1.1109	0.02921	ZNF774	342132	2.6849	-1.6358	DST	667	2.0727	6.826e-10	SCGN	205697_at	-1.9848	0.00039542		MYADM	0.940118	0.117121
Alzheimer's Disease	ESR1	P03372	Diabetes Mellitus	SLC2A2	ENSG00000163581	Alzheimer's Disease	IL10, CSIF, GVHDS	ENSG00000136634,ENST00000423557.1	Alzheimer's Disease	GSK3A	ENSG00000105723	Alzheimer's Disease	BACE		Alzheimer's Disease	BACE		Alzheimer's disease, Type 2 diabetes	ATPase	32413985		AJAP1	55966	1.3833	0.0019679	PDF	64146	2.6834	-1.8095	HERC1	8925	2.0593	3.2797e-09	MFN1	207098_s_at	-1.9808	2.3171e-06		DNAJB1	0.937562	0.118032
Alzheimer's Disease	NCSTN	Q92542	Diabetes Mellitus	GPD2	ENSG00000115159	Alzheimer's Disease	CR1, C3BR	ENSG00000203710,ENST00000367049.8	Alzheimer's Disease	GSK3B	ENSG00000082701	Alzheimer's Disease	KIAA1149		Alzheimer's Disease	KIAA1149		Alzheimer's disease, Type 2 diabetes	Trail	32413985		AK6///TAF9	102157402///6880	-1.1065	0.00070112	DGKI	9162	2.6768	-1.6039	MLF1	4291	2.0589	1.0149e-05	UHRF1BP1L	213118_at	-1.9806	0.0038322		YPEL5	0.922057	0.132611
Alzheimer's Disease	HMOX1	P09601	Diabetes Mellitus	SLC30A8	ENSG00000164756	Alzheimer's Disease	CR1, C3BR	ENSG00000203710,ENST00000367049.8	Alzheimer's Disease	GSTA4	ENSG00000170899	Alzheimer's Disease	BACE1		Alzheimer's Disease	BACE1		Alzheimer's disease, Type 2 diabetes	Trio	32413985		AKAP10	11216	1.1405	0.00053379	WDR54	84058	2.6734	-2.1067	RIF1	55183	2.0576	2.3019e-08	SELT	217811_at	-1.9752	0.00044749		ANXA1	0.910607	0.141121
Alzheimer's Disease	IGF1	P05019	Diabetes Mellitus	LIPC	ENSG00000166035	Alzheimer's Disease	HSD11B1, HSD11, HSD11L, CORTRD2	ENSG00000117594,ENST00000367028.6	Alzheimer's Disease	HSD17B10	ENSG00000072506	Alzheimer's Disease	BACE		Alzheimer's Disease	BACE		Alzheimer's disease, Type 2 diabetes	APOE	32326995		AKAP5	9495	-1.0009	0.046456	C9orf30	91283	2.6698	-1.8733	TMEM212	389177	2.0381	2.6048e-11	CPNE3	202119_s_at	-1.9738	0.00016296		PBXIP1	0.889391	0.16353
Alzheimer's Disease	IL6	P05231	Diabetes Mellitus	IRS1	ENSG00000169047	Alzheimer's Disease	CAPN2	ENSG00000162909,ENST00000433674.6	Alzheimer's Disease	IDE	ENSG00000119912	Alzheimer's Disease	KIAA1149		Alzheimer's Disease	KIAA1149		Alzheimer's disease, Type 2 diabetes	CDKN2A/B	32326995		AKAP6	9472	-1.0014	8.081e-05	HNRPD	3184	2.6692	-1.6663	IFIT1	3434	2.0244	1.0672e-08	IMPA1	203011_at	-1.9665	0.0010108		NR4A2	0.887959	0.166688
Alzheimer's Disease	MIR146A		Diabetes Mellitus	IRS2	ENSG00000185950	Alzheimer's Disease	PSEN2, AD4, STM2, CMD1V	ENSG00000143801,ENST00000366783.8	Alzheimer's Disease	IL1A	ENSG00000115008	Alzheimer's Disease	BACE1	23590342	Alzheimer's Disease	BACE1	23590342	Alzheimer's disease, Type 2 diabetes	PhD 2	32326995		AKTIP	64400	-1.2634	0.0016315	LOC730961	730961	2.6664	-2.1649	ROCK2	9475	2.0243	4.7123e-07	ATF1	222103_at	-1.9646	0.00054033		CXCR4	0.846328	0.209285
Alzheimer's Disease	MAOB	P27338	Diabetes Mellitus	HNF1B	ENSG00000275410	Alzheimer's Disease	PSEN2, AD4, STM2, CMD1V	ENSG00000143801,ENST00000366783.8	Alzheimer's Disease	ITM2B	ENSG00000136156	Alzheimer's Disease	BACE		Alzheimer's Disease	BACE		Alzheimer's disease, Type 2 diabetes	S100B	32326589		ALAS2	212	1.48	0.010815	ZCCHC17	51538	2.6619	-2.0794	KIAA0485	57235	2.0096	4.0048e-10	AZIN1	212461_at	-1.9643	0.00095936		KLF6	0.828039	0.230565
Alzheimer's Disease	ACHE	P22303	Diabetes Mellitus	ZFP57	ENSG00000204644	Alzheimer's Disease	TRIM11	ENSG00000154370,ENST00000284551.11	Alzheimer's Disease	JCAD	ENSG00000165757	Alzheimer's Disease	KIAA1149		Alzheimer's Disease	KIAA1149		Alzheimer's disease, Type 2 diabetes	Abeta	32326589		ALDH1A3	220	-1.4693	0.0088586	ALKBH6	84964	2.6597	-1.911	LRRC40	55631	2.0049	1.2463e-12	DHRS2	214079_at	-1.9615	0.0084984		FOS	0.812304	0.253201
Alzheimer's Disease	MTHFR	P42898	Diabetes Mellitus	WFS1	ENSG00000109501	Alzheimer's Disease	DISC2		Alzheimer's Disease	KIDINS220	ENSG00000134313	Alzheimer's Disease	BACE1		Alzheimer's Disease	BACE1		Alzheimer's disease, Type 2 diabetes	Akt	32326589		ALKBH5	54890	1.0479	0.0049509	PRKAG1	5571	2.6591	-1.8061	LDB3	11155	1.9974	8.777e-07	AASDHPPT	202169_s_at	-1.9513	4.2321e-06		IL7R	0.783327	0.295152
Alzheimer's Disease	PPARG	P37231	Diabetes Mellitus	IGF2BP2	ENSG00000073792	Alzheimer's Disease	KMO	ENSG00000117009,ENST00000366559.9	Alzheimer's Disease	KLK6	ENSG00000167755	Alzheimer's Disease	BACE		Alzheimer's Disease	BACE		Alzheimer's disease, Type 2 diabetes	O-GlcNAc	32326589		ALMS1	7840	1.4352	1.2647e-05	MRPS18A	55168	2.6571	-2.2204	AMPD1	270	1.9941	2.4804e-08	G3BP2	208841_s_at	-1.9502	0.00011387		PPP1R15A	0.782565	0.295619
Alzheimer's Disease	PRNP	F7VJQ1;P04156	Diabetes Mellitus	HMGA1	ENSG00000137309	Alzheimer's Disease	NLRP3, CIAS1, FCU, FCAS1, NALP3, PYPAF1, DFNA34, KEFH	ENSG00000162711,ENST00000391828.7	Alzheimer's Disease	MALRD1	ENSG00000204740	Alzheimer's Disease	KIAA1149		Alzheimer's Disease	KIAA1149		Alzheimer's disease, Type 2 diabetes	S100A9	32326589		AMER2	219287	1.0995	1.3308e-05	CCDC113	29070	2.6524	-1.917	LOC115110	115110	1.9933	1.2463e-12	EAPP	202623_at	-1.9502	0.000535		CCR7	1.50693	0.000433073
Alzheimer's Disease	RELN	P78509	Diabetes Mellitus	ENPP1	ENSG00000197594	Alzheimer's Disease	NLRP3, CIAS1, FCU, FCAS1, NALP3, PYPAF1, DFNA34, KEFH	ENSG00000162711,ENST00000391828.7	Alzheimer's Disease	MAPT	ENSG00000186868	Alzheimer's Disease	BACE1	23590342	Alzheimer's Disease	BACE1	23590342	Alzheimer's disease, Type 2 diabetes	S100	32326589		AMER3	205147	-1.5163	0.0023074	C20orf39	79953	2.6519	-1.7385	C9orf64	84267	1.9916	1.2512e-14	WDR61	221532_s_at	-1.9472	5.0171e-05		LEF1	1.31594	0.00442431
Alzheimer's Disease	BCHE	P06276	Diabetes Mellitus	HNF4A	ENSG00000101076	Alzheimer's Disease	NLRP3, CIAS1, FCU, FCAS1, NALP3, PYPAF1, DFNA34, KEFH	ENSG00000162711,ENST00000391828.7	Alzheimer's Disease	MARK4	ENSG00000007047	Alzheimer's Disease	BACE		Alzheimer's Disease	BACE		Alzheimer's disease, Type 2 diabetes	S100A8	32326589		AMIGO2	347902	-1.3605	0.03825	PEX11B	8799	2.6513	-1.9057	ATP8A1	10396	1.9834	8.2811e-07	COX11	211727_s_at	-1.9388	0.0041965		PRKCQ-AS1	1.30149	0.00510357
Alzheimer's Disease	TFAM	Q00059	Diabetes Mellitus	MAFA	ENSG00000182759	Alzheimer's Disease	NLRP3, CIAS1, FCU, FCAS1, NALP3, PYPAF1, DFNA34, KEFH	ENSG00000162711,ENST00000391828.7	Alzheimer's Disease	MEOX2	ENSG00000106511	Alzheimer's Disease	KIAA1149		Alzheimer's Disease	KIAA1149		Alzheimer's disease, Type 2 diabetes	S100B	32326589		AMN1	196394	-1.2599	8.9882e-05	UTP11L	51118	2.6386	-2.8179	UPF3A	65110	1.9772	3.5906e-08	PLAGL1	209318_x_at	-1.9385	8.1552e-05		TCF7	1.11814	0.0280679
Alzheimer's Disease	TNF	P01375	Diabetes Mellitus	IL2RA	ENSG00000134460	Alzheimer's Disease	NLRP3, CIAS1, FCU, FCAS1, NALP3, PYPAF1, DFNA34, KEFH	ENSG00000162711,ENST00000391828.7	Alzheimer's Disease	MROH8	ENSG00000101353	Alzheimer's Disease	BACE1		Alzheimer's Disease	BACE1		Alzheimer's disease, Type 2 diabetes	APOE	32326589		AMPH	273	-1.5277	0.0021072	APEX1	328	2.6375	-1.9783	LRRC39	127495	1.9771	8.9354e-07	SUCLG2	215772_x_at	-1.9204	0.00085896		MAL	1.09031	0.0361876
Alzheimer's Disease	VEGFA	P15692	Diabetes Mellitus	CAPN10	ENSG00000142330	Alzheimer's Disease	VSNL1	ENSG00000163032,ENST00000406397.1	Alzheimer's Disease	MSR1	ENSG00000038945	Alzheimer's Disease	BACE		Alzheimer's Disease	BACE		Alzheimer's disease, Type 2 diabetes	IDE	32326589		AMZ2P1	201283	-1.6297	0.0045664	HDGFRP3	50810	2.6357	-1.6626	TMBIM4	51643	1.9468	3.7428e-15	LOC101060817///GCSH	213129_s_at	-1.9076	0.00052149		NDFIP1	1.00519	0.0690463
Alzheimer's Disease	CD33	P20138	Diabetes Mellitus	CTLA4	ENSG00000163599	Alzheimer's Disease	QPCT, QC	ENSG00000115828,ENST00000338415.8	Alzheimer's Disease	MT3	ENSG00000087250	Alzheimer's Disease	KIAA1149		Alzheimer's Disease	KIAA1149		Alzheimer's disease, Type 2 diabetes	GSK-3beta	32326589		ANAPC10	10393	-1.0228	0.01204	TXNDC14	51075	2.6355	-2.01	GTF2H3	2967	1.9442	1.4062e-14	ENPP4	204160_s_at	-1.9009	0.0003966		NOSIP	1.00221	0.0702187
Alzheimer's Disease	CRH	P06850	Diabetes Mellitus	ITPR3	ENSG00000096433	Alzheimer's Disease	PRKCE, PKCE	ENSG00000171132,ENST00000306156.8	Alzheimer's Disease	NAE1	ENSG00000159593	Alzheimer's Disease	BACE1	23590342	Alzheimer's Disease	BACE1	23590342	Alzheimer's disease, Type 2 diabetes	APOE4	32305654		ANAPC16	119504	1.6495	2.541e-07	SOBP	55084	2.6317	-1.4357	SYNC	81493	1.9403	1.8338e-08	FBXL5	209004_s_at	-1.888	5.1024e-05		GLTSCR2	0.943193	0.104836
Alzheimer's Disease	SOD2	P04179	Diabetes Mellitus	PTPN1	ENSG00000196396	Alzheimer's Disease	REG1A, PSPS1, REG	ENSG00000115386,ENST00000233735.2	Alzheimer's Disease	NQO1	ENSG00000181019	Alzheimer's Disease	BACE		Alzheimer's Disease	BACE		Alzheimer's disease, Type 2 diabetes	GLUT	32305654		ANGPT2	285	1.8046	0.0021283	AIG1	51390	2.6306	-2.4526	WAC-AS1	220906	1.9315	2.537e-10	STMN2	203000_at	-1.8819	0.00075233		RGS10	0.919591	0.124558
Alzheimer's Disease	PLCG2	P16885	Diabetes Mellitus	INS	ENSG00000254647	Alzheimer's Disease	ZFP103, KF1	ENSG00000239305,ENST00000237455.5	Alzheimer's Disease	OLR1	ENSG00000173391	Alzheimer's Disease	KIAA1149		Alzheimer's Disease	KIAA1149		Alzheimer's disease, Type 2 diabetes	Abeta	32273709		ANKDD1A	348094	1.134	0.00031325	TSSC1	7260	2.6212	-2.1239	DUSP10	11221	1.9287	2.4042e-09	CHGB	204260_at	-1.8814	0.003377		SELL	0.847624	0.191963
Alzheimer's Disease	UNC5C	O95185	Diabetes Mellitus	INSR	ENSG00000171105	Alzheimer's Disease	KCNIP3, KCHIP3, CSEN, DREAM	ENSG00000115041,ENST00000468529.1	Alzheimer's Disease	PADI2	ENSG00000117115	Alzheimer's Disease	BACE1		Alzheimer's Disease	BACE1		Alzheimer's disease, Type 2 diabetes	GLP-1	32273709		ANKMY2	57037	-1.0296	0.00085583	NDUFB10	4716	2.6189	-2.2441	LINC00312	29931	1.9201	2.8922e-07	VLDLR	209822_s_at	-1.8789	0.00072251		BTG1	0.819203	0.221944
Alzheimer's Disease	ABI3	Q9P2A4	Diabetes Mellitus	IL6	ENSG00000136244	Alzheimer's Disease	FHL2, DRAL	ENSG00000115641,ENST00000322142.13	Alzheimer's Disease	PCMT1	ENSG00000120265	Alzheimer's Disease	BACE		Alzheimer's Disease	BACE		Alzheimer's disease, Type 2 diabetes	CRP	32273709		ANKRD13D	338692	1.5609	1.6261e-05	MPPED2	744	2.6155	-1.7237	SACS	26278	1.92	1.7342e-06	CCDC47	217814_at	-1.8775	0.0003536		CAMK4	0.81022	0.236125
Alzheimer's Disease	WWOX	Q9NZC7	Diabetes Mellitus	PTPN22	ENSG00000134242	Alzheimer's Disease	IL1A	ENSG00000115008,ENST00000263339.4	Alzheimer's Disease	PICALM	ENSG00000073921	Alzheimer's Disease	KIAA1149		Alzheimer's Disease	KIAA1149		Alzheimer's disease, Type 2 diabetes	CDR-1	32273709		ANKRD19P	138649	1.6318	0.0060956	PSMA5	5686	2.6144	-2.1802	OLIG1	116448	1.9058	0.0033057	KLHDC2	217906_at	-1.8736	0.00026728		PIK3IP1	0.73082	0.339806
Alzheimer's Disease	TF	P02787	Diabetes Mellitus	ABCC8	ENSG00000006071	Alzheimer's Disease	IL1B	ENSG00000125538,ENST00000263341.7	Alzheimer's Disease	PIN1	ENSG00000127445	Alzheimer's Disease	BACE1	23590342	Alzheimer's Disease	BACE1	23590342	Alzheimer's disease, Type 2 diabetes	CRY2	32273709		ANKRD34C	390616	-2.0552	0.0010601	MRPS22	56945	2.6103	-2.1638	AGL	178	1.9035	3.3906e-06	RDX	212397_at	-1.8732	0.00085364		LDHB	0.728549	0.340805
Alzheimer's Disease	CHRNB2	P17787	Diabetes Mellitus	SLC19A2	ENSG00000117479	Alzheimer's Disease	BIN1, AMPHL, CNM2	ENSG00000136717,ENST00000376113.6	Alzheimer's Disease	PITRM1	ENSG00000107959	Alzheimer's Disease	BACE		Alzheimer's Disease	BACE		Alzheimer's disease, Type 2 diabetes	ApoE	31210695		ANKRD36	375248	1.3564	0.0010007	MORN3	283385	2.6089	-1.8301	SLC12A2	6558	1.9031	1.8976e-07	RABGGTB	209180_at	-1.8711	0.00014025		LEPROTL1	0.701553	0.38311
Alzheimer's Disease	SLC30A6	Q6NXT4	Diabetes Mellitus	TCF7L2	ENSG00000148737	Alzheimer's Disease	UBXN4, UBXD2, KIAA2042, ERASIN	ENSG00000144224,ENST00000272638.14	Alzheimer's Disease	PLA2G3	ENSG00000100078	Alzheimer's Disease	KIAA1149		Alzheimer's Disease	KIAA1149		Alzheimer's disease, Type 2 diabetes	Abeta	31210695		ANKRD36B	57730	1.3718	0.0015564	TRAF3IP1	26146	2.6079	-1.7566	HCG18	414777	1.8902	1.014e-12	CNBP	206158_s_at	-1.8632	0.00041209		LINC00861	0.685477	0.407881
Alzheimer's Disease	PGRMC1	O00264	Diabetes Mellitus	DNAJC3	ENSG00000102580	Alzheimer's Disease	BAZ2B	ENSG00000123636,ENST00000392782.5	Alzheimer's Disease	PLAU	ENSG00000122861	Alzheimer's Disease	BACE1		Alzheimer's Disease	BACE1		Alzheimer's disease, Type 2 diabetes	ACE	31210695		ANKRD36BP2	645784	-1.3573	0.0015147	SMPD3	55512	2.6045	-1.7495	KCNJ2	3759	1.888	2.3685e-08	NDUFA5	201304_at	-1.8584	0.0013642		SNHG8	0.671501	0.432188
Alzheimer's Disease	EIF2S1	P05198	Diabetes Mellitus	TBC1D4	ENSG00000136111	Alzheimer's Disease	NCKAP1, NAP1	ENSG00000061676,ENST00000361354.9	Alzheimer's Disease	PLD3	ENSG00000105223	Alzheimer's Disease	BACE		Alzheimer's Disease	BACE		Alzheimer's disease, Type 2 diabetes	TCF7L2	31210695		ANKRD39	51239	-1.293	0.017591	PIGS	94005	2.603	-2.8733	TYRP1	7306	1.8873	0.0018356	VAMP7	202829_s_at	-1.857	0.0010555		KRT10	0.664108	0.448388
Alzheimer's Disease	F2	P00734	Diabetes Mellitus	AKT2	ENSG00000105221	Alzheimer's Disease	CASP8, MCH5, ALPS2B	ENSG00000064012,ENST00000392263.6	Alzheimer's Disease	PSEN1	ENSG00000080815	Alzheimer's Disease	KIAA1149		Alzheimer's Disease	KIAA1149		Alzheimer's disease, Type 2 diabetes	TNF-alpha	31210695		ANLN	54443	1.2621	0.0018908	POMP	51371	2.6013	-2.3232	APOPT1	84334	1.8862	1.7322e-11	INSM1	206502_s_at	-1.8549	0.0073643		FLT3LG	0.659819	0.453826
Alzheimer's Disease	ARC	Q7LC44	Diabetes Mellitus	PPARG	ENSG00000132170	Alzheimer's Disease	CASP8, MCH5, ALPS2B	ENSG00000064012,ENST00000392263.6	Alzheimer's Disease	PSEN2	ENSG00000143801	Alzheimer's Disease	BACE1	23590342	Alzheimer's Disease	BACE1	23590342	Alzheimer's disease, Type 2 diabetes	PPAR-gamma2	31210695		ANXA6	309	-1.7006	0.00012651	WDR77	79084	2.6011	-2.2366	MYH4	4622	1.8838	0.00094375	TMEM135	222209_s_at	-1.8518	0.0004276		BACH2	0.659348	0.391124
Alzheimer's Disease	CALM1	P0DP23;P0DP24;P0DP25	Diabetes Mellitus	CCR5	ENSG00000160791	Alzheimer's Disease	CASP8, MCH5, ALPS2B	ENSG00000064012,ENST00000392263.6	Alzheimer's Disease	PSENEN	ENSG00000205155	Alzheimer's Disease	BACE		Alzheimer's Disease	BACE		Alzheimer's disease, Type 2 diabetes	IDE	31210695		AOC3	8639	1.7557	0.0055872	TMEM14B	81853	2.5974	-2.0568	MIR29C///MIR29B2	407026///407025	1.8835	1.3259e-06	USP1	202413_s_at	-1.8493	2.0016e-05		PRKCQ-AS1	1.32528	0.0379046
Alzheimer's Disease	ENO1	P06733	Diabetes Mellitus	GLIS3	ENSG00000107249	Alzheimer's Disease	CASP8, MCH5, ALPS2B	ENSG00000064012,ENST00000392263.6	Alzheimer's Disease	PZP	ENSG00000126838	Alzheimer's Disease	KIAA1149		Alzheimer's Disease	KIAA1149		Alzheimer's disease, Type 2 diabetes	GSK-3beta	31210695		AP1S2	8905	-1.2322	0.00049802	MAD2L1BP	9587	2.5948	-1.8858	FGD4	121512	1.8826	7.6126e-06	TOR1AIP1	212408_at	-1.8489	0.0034694		CCR7	1.20271	0.0826163
Alzheimer's Disease	HLA-DRB5	Q30154	Diabetes Mellitus	EIF2AK3	ENSG00000172071	Alzheimer's Disease	ZFAND2B, AIRAPL	ENSG00000158552,ENST00000444522.6	Alzheimer's Disease	QPRT	ENSG00000103485	Alzheimer's Disease	BACE1		Alzheimer's Disease	BACE1		Alzheimer's disease, Type 2 diabetes	JNK	31210695		AP2A1	160	1.0108	0.027042	PTPN3	5774	2.5881	-1.5742	ANGPT1	284	1.8757	1.3713e-06	PTGES3	200627_at	-1.8472	0.00017861		MAL	1.15666	0.107653
Alzheimer's Disease	IGF2R	P11717	Diabetes Mellitus	FOXC2	ENSG00000176692	Alzheimer's Disease	ITM2C, BRI3	ENSG00000135916,ENST00000335005.10	Alzheimer's Disease	RASD1	ENSG00000108551	Alzheimer's Disease	BACE		Alzheimer's Disease	BACE		Alzheimer's disease, Type 2 diabetes	DUSP-1	31210695		AP3M2	10947	-1.3291	8.9882e-05	FTSJ1	24140	2.5871	-2.1995	HSPA2	3306	1.87	5.6287e-07	MAP4K3	218311_at	-1.8441	0.0010482		TCF7	1.11357	0.134303
Alzheimer's Disease	TPI1	P60174	Diabetes Mellitus	GATA6	ENSG00000141448	Alzheimer's Disease	PDCD1, SLEB2	ENSG00000188389,ENST00000334409.10	Alzheimer's Disease	RBM45	ENSG00000155636	Alzheimer's Disease	KIAA1149		Alzheimer's Disease	KIAA1149		Alzheimer's disease, Type 2 diabetes	ApoE	31210695		APLNR	187	2.1388	0.0020526	PMS2L11	441263	2.5866	-1.8907	GS1-124K5.11	493754	1.8655	7.802e-11	ZNHIT6	218932_at	-1.8413	6.8542e-05		RGS10	1.0313	0.202674
Alzheimer's Disease	SNAR-I		Diabetes Mellitus	PTF1A	ENSG00000168267	Alzheimer's Disease	PDCD1, SLEB2	ENSG00000188389,ENST00000334409.10	Alzheimer's Disease	RCAN1	ENSG00000159200	Alzheimer's Disease	TTR	30213975	Alzheimer's Disease	PTPN5	29116812	Alzheimer's disease, Type 2 diabetes	ABCA1	31210695		APOO	79135	-1.7413	3.7493e-05	SRrp35	135295	2.5851	-1.6543	LOC100507577///LONP2	100507577///83752	1.8524	1.5146e-06	ABAT	209459_s_at	-1.8393	0.0028028		NOSIP	0.998837	0.233264
Alzheimer's Disease	IQCK	Q8N0W5	Diabetes Mellitus	DCAF17	ENSG00000115827	Alzheimer's Disease	SYN2	ENSG00000157152,ENST00000620175.4	Alzheimer's Disease	S100B	ENSG00000160307	Alzheimer's Disease	PALB		Alzheimer's Disease	PTPN5		Alzheimer's disease, Type 2 diabetes	IRS-1	31210695		APOPT1	84334	1.4626	3.1959e-06	PMS2L5	5383	2.5825	-2.6398	PPP2R3A	5523	1.8446	4.4546e-08	TMEM165	218095_s_at	-1.8389	0.0014589		LEPROTL1	0.954499	0.282475
Alzheimer's Disease	AMFR	Q9UKV5	Diabetes Mellitus	SLC29A3	ENSG00000198246	Alzheimer's Disease	TGFBR2, HNPCC6, AAT3, MFS2, LDS2	ENSG00000163513,ENST00000359013.4	Alzheimer's Disease	SAA1	ENSG00000173432	Alzheimer's Disease	TTR	30213975	Alzheimer's Disease	PTPN5	29116812	Alzheimer's disease, Type 2 diabetes	Akt	31210695		AQP1	358	1.8019	0.00012303	CYC1	1537	2.5815	-1.8514	RNF13	11342	1.842	1.1544e-05	CTR9	202060_at	-1.8385	0.00062576		C12orf57	0.912832	0.330117
Alzheimer's Disease	MIR100		Diabetes Mellitus	ICA1	ENSG00000003147	Alzheimer's Disease	TGFBR2, HNPCC6, AAT3, MFS2, LDS2	ENSG00000163513,ENST00000359013.4	Alzheimer's Disease	SEMA3A	ENSG00000075213	Alzheimer's Disease	PALB		Alzheimer's Disease	PTPN5		Alzheimer's disease, Type 2 diabetes	PP2A	31210695		AQP11	282679	-1.7682	0.0016136	PSMC1	5700	2.5806	-2.2543	VPS13A	23230	1.8388	2.7342e-08	LMBRD1	218191_s_at	-1.8302	0.00026353		PIK3IP1	0.876594	0.382336
Alzheimer's Disease	MIR296		Diabetes Mellitus	FOXP3	ENSG00000049768	Alzheimer's Disease	TGFBR2, HNPCC6, AAT3, MFS2, LDS2	ENSG00000163513,ENST00000359013.4	Alzheimer's Disease	DIFF6, PNUTL3	ENSG00000180096	Alzheimer's Disease	PTPN5	29116812	Alzheimer's Disease	PTPN5	29116812	Alzheimer's disease, Type 2 diabetes	NOTCH4	31210695		AQP4	361	1.0822	0.013918	COQ7	10229	2.579	-2.4797	FBXO40	51725	1.8342	2.8693e-05	PJA2	201133_s_at	-1.8277	0.00015164		CAMK4	0.855148	0.407932
Alzheimer's Disease	MIR375		Diabetes Mellitus	AVP	ENSG00000101200	Alzheimer's Disease	PLCD1, NDNC3	ENSG00000187091,ENST00000463876.5	Alzheimer's Disease	SERPINA3	ENSG00000196136	Alzheimer's Disease	PTPN5		Alzheimer's Disease	PTPN5		Alzheimer's disease, Type 2 diabetes	FTO	31210695		ARF1	375	1.2921	0.0045664	WBP11	51729	2.5786	-2.154	HERC2P9///HERC2P2	440248///400322	1.8316	2.3301e-05	PRELID3B	217851_s_at	-1.8244	0.00025414		EIF3E	0.780156	0.513161
Alzheimer's Disease	SLC2A4	P14672	Diabetes Mellitus	IER3IP1	ENSG00000134049	Alzheimer's Disease	CCR2, CMKBR2	ENSG00000121807,ENST00000292301.4	Alzheimer's Disease	SLC30A6	ENSG00000152683	Alzheimer's Disease	PTPN5	29116812	Alzheimer's Disease	TTR	30213975	Alzheimer's disease, Type 2 diabetes	BACE1	31210695		ARHGAP11A	9824	1.3927	0.016522	ADC	113451	2.5779	-2.0132	LOC102724093///GOLGA6L4///GOLGA6L9///GOLGA6L5P	102724093///643707///440295///374650	1.8281	1.656e-06	NAP1L3	204749_at	-1.8231	0.0021873		LINC00861	0.754996	0.556597
Alzheimer's Disease	SLC30A4	O14863	Diabetes Mellitus	EPO	ENSG00000130427	Alzheimer's Disease	RHOA, ARHA, ARH12, RHOH12, EDFAOB	ENSG00000067560,ENST00000422781.5	Alzheimer's Disease	SLC39A1	ENSG00000143570	Alzheimer's Disease	PTPN5		Alzheimer's Disease	PALB		Alzheimer's disease, Type 2 diabetes	BIN1	31210695		ARHGAP20	57569	-1.1922	0.0072186	GBAP	2630	2.5713	-1.7864	ZBTB20	26137	1.8275	7.2624e-10	TMEM267	219029_at	-1.8185	0.00035046		TMEM66	0.74451	0.569443
Alzheimer's Disease	MIR708		Diabetes Mellitus	CEL	ENSG00000170835	Alzheimer's Disease	PRKCD, CVID9, ALPS3	ENSG00000163932,ENST00000650739.1	Alzheimer's Disease	SLC6A4	ENSG00000108576	Alzheimer's Disease	PTPN5	29116812	Alzheimer's Disease	TTR	30213975	Alzheimer's disease, Type 2 diabetes	ABCA7	31210695		ARHGAP31	57514	1.0209	0.0022838	HSPC171	29100	2.5709	-2.6476	TET1	80312	1.825	1.757e-09	SDHB	202675_at	-1.8161	0.00055044		EEF1B2	0.736863	0.582484
Alzheimer's Disease	MIR3622B		Diabetes Mellitus	AVPR2	ENSG00000126895	Alzheimer's Disease	FLNB, SCT, AOI, LRS1	ENSG00000136068,ENST00000490882.5	Alzheimer's Disease	SNCA	ENSG00000145335	Alzheimer's Disease	PTPN5		Alzheimer's Disease	PALB		Alzheimer's disease, Type 2 diabetes	FRMD4A	31210695		ARHGAP32	9743	-1.1059	0.00061446	CHCHD3	54927	2.5707	-2.0067	UACA	55075	1.8157	3.1385e-07	SLC25A46	212833_at	-1.8114	0.0059028		FLT3LG	0.72648	0.604112
Alzheimer's Disease	MIR4467		Diabetes Mellitus	PON1	ENSG00000005421	Alzheimer's Disease	FLNB, SCT, AOI, LRS1	ENSG00000136068,ENST00000490882.5	Alzheimer's Disease	SNCB	ENSG00000074317	Alzheimer's Disease	TTR	30213975	Alzheimer's Disease	TTR	30213975	Alzheimer's disease, Type 2 diabetes	CLU	31210695		ARHGAP45	23526	1.4479	0.0014195	LOC441046	441046	2.5686	-1.6073	FREM2	341640	1.8079	5.4825e-08	CHUK	209666_s_at	-1.8106	0.00033613		NPM1	0.718824	0.605075
Alzheimer's Disease	CDK5	Q00535	Diabetes Mellitus	RRAD	ENSG00000166592	Alzheimer's Disease	FLNB, SCT, AOI, LRS1	ENSG00000136068,ENST00000490882.5	Alzheimer's Disease	SORCS3	ENSG00000156395	Alzheimer's Disease	PALB		Alzheimer's Disease	PALB		Alzheimer's disease, Type 2 diabetes	adiponectin	31210695		ARHGEF26	26084	1.462	0.0007563	CHCHD1	118487	2.5656	-2.1112	NPY6R	4888	1.8062	0.002327	TVP23B	218446_s_at	-1.8074	0.00083359		RSL1D1	0.690926	0.657342
Alzheimer's Disease	PPARGC1A	Q9UBK2	Diabetes Mellitus	AQP2	ENSG00000167580	Alzheimer's Disease	FLNB, SCT, AOI, LRS1	ENSG00000136068,ENST00000490882.5	Alzheimer's Disease	SORL1	ENSG00000137642	Alzheimer's Disease	BACE1	18180160	Alzheimer's Disease	BACE1	18180160	Alzheimer's disease, Type 2 diabetes	PPAR	31210695		ARHGEF40	55701	1.8416	7.8998e-07	ADAM23	8745	2.5643	-1.9233	WDR11	55717	1.8036	9.5162e-09	PIKFYVE	213111_at	-1.8068	3.7633e-05		LDHB	0.686811	0.66196
Alzheimer's Disease	CHAT	P28329	Diabetes Mellitus	IL1RN	ENSG00000136689	Alzheimer's Disease	FLNB, SCT, AOI, LRS1	ENSG00000136068,ENST00000490882.5	Alzheimer's Disease	STMN2	ENSG00000104435	Alzheimer's Disease	BACE		Alzheimer's Disease	BACE		Alzheimer's disease, Type 2 diabetes	CR1	31210695		ARHGEF5	7984	1.1241	0.037257	RASAL1	8437	2.5621	-1.6521	LOC101930583///GOLGA8B///GOLGA8A	101930583///440270///23015	1.8035	3.277e-09	SCGB2A1	205979_at	-1.8018	0.0056764		ST13	0.67783	0.682096
Alzheimer's Disease	TPP1	O14773	Diabetes Mellitus	VEGFA	ENSG00000112715	Alzheimer's Disease	CHMP2B, DMT1, VPS2B, FTDALS7	ENSG00000083937,ENST00000471660.5	Alzheimer's Disease	TFAM	ENSG00000108064	Alzheimer's Disease	KIAA1149		Alzheimer's Disease	KIAA1149		Alzheimer's disease, Type 2 diabetes	PICALM	31210695		ARHGEF9	23229	-1.0376	0.0048314	FKBP3	2287	2.5598	-1.7872	CDK13	8621	1.8004	3.6902e-10	PFN2	204992_s_at	-1.8003	0.00019744		MGAT4A	0.671962	0.694582
Alzheimer's Disease	MAPK14	Q16539	Diabetes Mellitus	KLF11	ENSG00000172059	Alzheimer's Disease	DRD3, ETM1, FET1	ENSG00000151577,ENST00000383673.5	Alzheimer's Disease	TFCP2	ENSG00000135457	Alzheimer's Disease		29686315	Alzheimer's Disease		28341999	Alzheimer's disease, Type 2 diabetes	PP2A	31210695		ARMC2-AS1///ATP5J2	101929716///9551	-1.1163	1.9714e-05	TRIM54	57159	2.5572	-1.5568	ASPA	443	1.7992	5.0184e-08	PDIA6	208638_at	-1.8002	2.6775e-05		PRKCQ-AS1	1.49264	0.101271
Alzheimer's Disease	CTNNB1	P35222	Diabetes Mellitus	HFE	ENSG00000010704	Alzheimer's Disease	DRD3, ETM1, FET1	ENSG00000151577,ENST00000383673.5	Alzheimer's Disease	THBS4	ENSG00000113296	Alzheimer's Disease			Alzheimer's Disease			Alzheimer's disease, Type 2 diabetes	CIP2A	31210695		ARMC3	219681	1.333	0.023339	TMEM126A	84233	2.5564	-2.2702	SRSF5	6430	1.7942	6.0816e-07	SLC25A32	221020_s_at	-1.7995	0.00075755		CCR7	1.2804	0.265804
Alzheimer's Disease	AGER	Q15109	Diabetes Mellitus	ACE	ENSG00000159640	Alzheimer's Disease	GSK3B	ENSG00000082701,ENST00000264235.12	Alzheimer's Disease	TM2D1	ENSG00000162604	Alzheimer's Disease		28341999	Alzheimer's Disease		28341999	Alzheimer's disease, Type 2 diabetes	Nik	31210695		ARMC8	25852	1.0628	0.0058997	CHRNA4	1137	2.5505	-2.1278	DKK2	27123	1.7898	0.00020391	ETFA	201931_at	-1.7995	0.0012805		TCF7	1.25183	0.297909
Alzheimer's Disease	GAPDH	P04406	Diabetes Mellitus	ANKRD23	ENSG00000163126	Alzheimer's Disease	TF, TFQTL1	ENSG00000091513,ENST00000402696.9	Alzheimer's Disease	TMED10	ENSG00000170348	Alzheimer's Disease			Alzheimer's Disease			Alzheimer's disease, Type 2 diabetes	NF-KB	31210695		ARMCX4	100131755	-1.7042	0.0062276	MRPL9	65005	2.5498	-1.8624	VPS13C	54832	1.7871	1.2844e-06	TPRKB	219030_at	-1.7952	0.0005684		PIK3IP1	1.19725	0.352073
Alzheimer's Disease	GAPDHS	O14556	Diabetes Mellitus	ATP5MD	ENSG00000173915	Alzheimer's Disease	CP	ENSG00000047457,ENST00000264613.11	Alzheimer's Disease	TSHZ3	ENSG00000121297	Alzheimer's Disease		28341999	Alzheimer's Disease		29686315	Alzheimer's disease, Type 2 diabetes	Drp-1	31210695		ARMCX5-GPRASP2///GPRASP2	100528062///114928	-1.5728	4.3733e-05	KIAA1715	80856	2.5457	-1.9124	TGFB2	7042	1.7865	2.9375e-06	GCG	206422_at	-1.7937	0.0085739		CAMK4	1.19054	0.363161
Alzheimer's Disease	IRS1	P35568	Diabetes Mellitus	AVPR1B	ENSG00000198049	Alzheimer's Disease	CP	ENSG00000047457,ENST00000264613.11	Alzheimer's Disease	TTBK1	ENSG00000146216	Alzheimer's Disease			Alzheimer's Disease			Alzheimer's disease, Type 2 diabetes	DUSP9	31210695		ARPC3	10094	-1.2862	0.00064937	SMCR2	140768	2.5405	-2.0365	COL15A1	1306	1.7854	5.1197e-05	ZNHIT3	212544_at	-1.7904	0.0002149		MAL	1.16649	0.387965
Alzheimer's Disease	LRP1	Q07954	Diabetes Mellitus	BLK	ENSG00000136573	Alzheimer's Disease	CP	ENSG00000047457,ENST00000264613.11	Alzheimer's Disease	UBB	ENSG00000170315	Alzheimer's Disease	IDE	17613531	Alzheimer's Disease	IDE	17613531	Alzheimer's disease, Type 2 diabetes	GNPDA2	31210695		ARPP19	10776	-1.3079	0.00071458	CIRH1A	84916	2.5393	-2.2758	TXLNB	167838	1.7763	5.7558e-08	CRYZ	202950_at	-1.7862	0.0042462		ABLIM1	1.0425	0.538987
Alzheimer's Disease	MAP2	P11137	Diabetes Mellitus	SOD2	ENSG00000112096	Alzheimer's Disease	MME, CD10, CALLA, NEP, CMT2T, SCA43	ENSG00000196549,ENST00000460393.5	Alzheimer's Disease	UBQLN1	ENSG00000135018	Alzheimer's Disease			Alzheimer's Disease			Alzheimer's disease, Type 2 diabetes	MC4R	31210695		ARPP21	10777	-1.2529	0.0059381	EBNA1BP2	10969	2.5349	-1.6011	PNMAL1	55228	1.7741	4.5503e-05	SH3BGRL	201312_s_at	-1.7851	0.0080723		LINC00861	0.960146	0.657053
Alzheimer's Disease	MME	P08473	Diabetes Mellitus	APPL1	ENSG00000157500	Alzheimer's Disease	MME, CD10, CALLA, NEP, CMT2T, SCA43	ENSG00000196549,ENST00000460393.5	Diabetes Mellitus	KCNJ11	ENSG00000187486	Alzheimer's Disease	IDE	17613531	Alzheimer's Disease	IDE	17613531	Alzheimer's disease, Type 2 diabetes	TFAP2B	31210695		ARSG	22901	-1.4052	0.0033251	BOLA3	388962	2.5308	-1.9906	MACF1	23499	1.7609	7.8131e-09	FZD5	221245_s_at	-1.7722	0.0045837		LEF1	0.957288	0.664719
Alzheimer's Disease	NFE2L2	Q16236	Diabetes Mellitus	TP53INP2	ENSG00000078804	Alzheimer's Disease	BCHE, CHE1, BCHED	ENSG00000114200,ENST00000264381.8	Diabetes Mellitus	PTPRN	ENSG00000054356	Alzheimer's Disease	BLMH	10404591	Alzheimer's Disease	BLMH	10404591	Alzheimer's disease, Type 2 diabetes	GLP-1	31210695		ARSI	340075	1.4032	0.026412	MRPS17	51373	2.5281	-1.8567	SNX7	51375	1.7596	0.0015978	DNAJC6	204720_s_at	-1.7711	0.0020095		MGAT4A	0.922311	0.701741
Alzheimer's Disease	NGF	P01138	Diabetes Mellitus	PEA15	ENSG00000162734	Alzheimer's Disease	BCHE, CHE1, BCHED	ENSG00000114200,ENST00000264381.8	Diabetes Mellitus	PDX1	ENSG00000139515	Alzheimer's Disease	BLMH	10404591	Alzheimer's Disease	NPTX1	32855309	Alzheimer's disease, Type 2 diabetes	Abeta	31210695		ASAH2B	653308	-1.4899	0.00034952	NAT5	51126	2.5275	-2.1067	LINC00888	100505687	1.7573	1.863e-06	PLEKHF2	218640_s_at	-1.7707	0.0016748		RSL1D1	0.920564	0.702847
Alzheimer's Disease	NGFR	P08138	Diabetes Mellitus	AVPR1A	ENSG00000166148	Alzheimer's Disease	SERPINI1, PI12	ENSG00000163536,ENST00000446050.6	Diabetes Mellitus	CAPN10	ENSG00000142330	Alzheimer's Disease	NPTX1	32855309	Alzheimer's Disease	NPTX1		Alzheimer's disease, Type 2 diabetes	PTEN	31210695		ASB2	51676	-2.3396	0.00027482	SGIP1	84251	2.5217	-1.55	CTXN3	613212	1.7546	0.023881	PSMA3	201532_at	-1.7685	0.0063924		LEPROTL1	0.919047	0.70429
Alzheimer's Disease	NOS2	P35228	Diabetes Mellitus	RFX6	ENSG00000185002	Alzheimer's Disease	PLD1, CVDD	ENSG00000075651,ENST00000356327.9	Diabetes Mellitus	IFIH1	ENSG00000115267	Alzheimer's Disease	NPTX1		Alzheimer's Disease	BLMH	10404591	Alzheimer's disease, Type 2 diabetes	IL-6	31210695		ASCL1	429	1.2979	0.0018779	TRUB2	26995	2.517	-1.5742	ADAM33	80332	1.7535	7.6152e-13	PRKRA	209139_s_at	-1.7683	0.00021867		RGS10	0.858638	0.796581
Alzheimer's Disease	PIN1	Q13526	Diabetes Mellitus	DYRK1B	ENSG00000105204	Alzheimer's Disease	PARL	ENSG00000175193,ENST00000311101.9	Diabetes Mellitus	PTPRN2	ENSG00000155093	Alzheimer's Disease	FDPS	24911527	Alzheimer's Disease	FDPS	24911527	Alzheimer's disease, Type 2 diabetes	RAGE	31210695		ASIC4	55515	1.799	0.0013084	LOC440895	440895	2.5127	-2.7598	RASGRP3	25780	1.7413	7.9305e-08	GOLGA5	218241_at	-1.7681	0.00019477		NOSIP	0.848861	0.810185
Alzheimer's Disease	PYY	P10082	Diabetes Mellitus	IAPP	ENSG00000121351	Alzheimer's Disease	ECE2, KIAA0604	ENSG00000145194,ENST00000359140.8	Diabetes Mellitus	LRP5	ENSG00000162337	Alzheimer's Disease	FPS		Alzheimer's Disease	FPS		Alzheimer's disease, Type 2 diabetes	sirtuin-1	31210695		ASNS	440	-1.1752	0.0023671	METTL6	131965	2.508	-1.7537	LINC01279	100506621	1.741	3.731e-05	SEC63	201916_s_at	-1.7672	9.3693e-05		SAMHD1	0.826056	0.834337
Alzheimer's Disease	PTGS2	P35354	Diabetes Mellitus	BSCL2	ENSG00000168000	Alzheimer's Disease	SST	ENSG00000157005,ENST00000287641.4	Diabetes Mellitus	OAS1	ENSG00000089127	Alzheimer's Disease	KIAA1293		Alzheimer's Disease	KIAA1293		Alzheimer's disease, Type 2 diabetes	JNK	31210695		ASPH	444	1.143	0.0014826	MEMO1	51072	2.5069	-1.4317	HSD17B7	51478	1.7389	6.399e-12	UGP2	205480_s_at	-1.7652	0.0034012		SBDS	0.820334	0.843078
Alzheimer's Disease	MIR505		Diabetes Mellitus	LMNA	ENSG00000160789	Alzheimer's Disease	HTT, HD, IT15, LOMARS	ENSG00000197386,ENST00000355072.10	Diabetes Mellitus	WFS1	ENSG00000109501	Alzheimer's Disease	FDPS		Alzheimer's Disease	FDPS		Alzheimer's disease, Type 2 diabetes	MPK-1	31210695		ATF7IP	55729	1.6721	1.3405e-07	SCG3	29106	2.5066	-1.7348	COQ10A	93058	1.7383	2.0762e-05	SLC35G2	219569_s_at	-1.7644	0.0014489		CD55	0.798358	0.887632
Alzheimer's Disease	NGB	Q9NPG2	Diabetes Mellitus	ZFP57	ENSG00000227858	Alzheimer's Disease	HTT, HD, IT15, LOMARS	ENSG00000197386,ENST00000355072.10	Diabetes Mellitus	C4A	ENSG00000244731	Alzheimer's Disease	FPS		Alzheimer's Disease	FPS		Alzheimer's disease, Type 2 diabetes	MODY)-2	31210695		ATL1	51062	-1.1238	0.0026738	C8orf38	137682	2.5001	-1.5529	FBXO3	26273	1.7367	2.6377e-07	AHCY	200903_s_at	-1.7598	0.00010531		TMEM66	0.789179	0.89384
Alzheimer's Disease	S100B	P04271	Diabetes Mellitus	HNF1B	ENSG00000276194	Alzheimer's Disease	APBB2, FE65L1	ENSG00000163697,ENST00000295974.12	Diabetes Mellitus	IDE	ENSG00000119912	Alzheimer's Disease	KIAA1293		Alzheimer's Disease	KIAA1293		Alzheimer's disease, Type 2 diabetes	MCSF	31210695		ATOH7	220202	-1.3185	0.035483	RTN4IP1	84816	2.4995	-2.0323	REEP1	65055	1.7354	1.1859e-05	AMZ2	218167_at	-1.7502	0.00056722		PPP1R2	0.772379	0.920619
Alzheimer's Disease	SOD1	P00441	Diabetes Mellitus	ZFP57	ENSG00000206510	Alzheimer's Disease	UCHL1, PARK5, SPG79, NDGOA	ENSG00000154277,ENST00000284440.9	Diabetes Mellitus	ABCC8	ENSG00000006071	Alzheimer's Disease	FDPS	24911527	Alzheimer's Disease	FDPS	24911527	Alzheimer's disease, Type 2 diabetes	AGPAT1	31210695		ATOX1	475	-1.0426	0.011289	CIAPIN1	57019	2.4977	-1.6005	ANK1	286	1.7323	0.0001231	2010-09-01	212698_s_at	-1.7499	0.001547		RHOH	0.748682	0.95227
Alzheimer's Disease	SYP	P08247	Diabetes Mellitus	ZFP57	ENSG00000223852	Alzheimer's Disease	UCHL1, PARK5, SPG79, NDGOA	ENSG00000154277,ENST00000284440.9	Diabetes Mellitus	HNF4A	ENSG00000101076	Alzheimer's Disease	FPS		Alzheimer's Disease	FPS		Alzheimer's disease, Type 2 diabetes	ADAMTS9	31210695		ATP1A1	476	-1.1399	0.0075608	KHDRBS1	10657	2.4951	-2.2084	PCYOX1	51449	1.7291	6.9272e-07	MAN1A1	221760_at	-1.7491	0.001953		KRT10	1.27154	1
Alzheimer's Disease	MIR766		Diabetes Mellitus	ZFP57	ENSG00000223858	Alzheimer's Disease	SLC10A4	ENSG00000145248,ENST00000273861.5	Diabetes Mellitus	IL6	ENSG00000136244	Alzheimer's Disease	KIAA1293		Alzheimer's Disease	KIAA1293		Alzheimer's disease, Type 2 diabetes	cathepsin D	31210695		ATP1A2	477	1.004	0.0073852	ATP5J	522	2.4927	-1.9381	SIX1	6495	1.7287	7.6542e-05	ASF1A	203427_at	-1.7483	0.0002355		CCR7	1.26408	1
Alzheimer's Disease	ADAMTS1	Q9UHI8	Diabetes Mellitus	ZFP57	ENSG00000226858	Alzheimer's Disease	REST, NRSF, WT6, GINGF5, HGF5, DFNA27	ENSG00000084093,ENST00000675105.1	Diabetes Mellitus	LEP	ENSG00000174697	Alzheimer's Disease	FDPS		Alzheimer's Disease	FDPS		Alzheimer's disease, Type 2 diabetes	IGF-2	31210695		ATP1B2	482	1.4762	9.9959e-05	B3GALT6	126792	2.4903	-1.7626	FRZB	2487	1.7277	0.045371	BEX4	215440_s_at	-1.7406	0.00010639		LEF1	1.07415	1
Alzheimer's Disease	NTRK2	Q16620	Diabetes Mellitus	ZFP57	ENSG00000232099	Alzheimer's Disease	REST, NRSF, WT6, GINGF5, HGF5, DFNA27	ENSG00000084093,ENST00000675105.1	Diabetes Mellitus	PEA15	ENSG00000162734	Alzheimer's Disease	FPS		Alzheimer's Disease	FPS		Alzheimer's disease, Type 2 diabetes	GLP-1	31210695		ATP2A2	488	-1.0948	0.00090834	LOC550643	550643	2.4882	-1.7811	MFAP5	8076	1.7231	7.3342e-05	SSBP1	202591_s_at	-1.7397	0.0063045		RGS10	1.05385	1
Alzheimer's Disease	CAV1	Q03135	Diabetes Mellitus	ZFP57	ENSG00000234669	Alzheimer's Disease	REST, NRSF, WT6, GINGF5, HGF5, DFNA27	ENSG00000084093,ENST00000675105.1	Diabetes Mellitus	PPARGC1B	ENSG00000155846	Alzheimer's Disease	KIAA1293		Alzheimer's Disease	KIAA1293		Alzheimer's disease, Type 2 diabetes	I2PP2A	31210695		ATP2B2	491	-1.1442	8.0827e-05	STRAP	11171	2.4856	-2.0038	ZNF711	7552	1.722	4.1154e-06	TRMT11	218877_s_at	-1.7374	0.00058006		TCF7	0.951701	1
Alzheimer's Disease	PTGS1	P23219	Diabetes Mellitus	BLK	ENSG00000285369	Alzheimer's Disease	COQ2, COQ10D1, MSA1	ENSG00000173085,ENST00000647002.1	Diabetes Mellitus	ZFP57	ENSG00000204644	Alzheimer's Disease	MAPT	23148212	Alzheimer's Disease	MAPT	23148212	Alzheimer's disease, Type 2 diabetes	IL-1beta	31210695		ATP5A1	498	-1.2276	0.00023481	MANBAL	63905	2.4847	-1.55	LCLAT1	253558	1.7211	5.2332e-08	PRDX3	201619_at	-1.737	0.0012223		BTG1	0.940785	1
Alzheimer's Disease	DNM1	Q05193	Diabetes Mellitus	DYRK1B	ENSG00000281320	Alzheimer's Disease	COQ2, COQ10D1, MSA1	ENSG00000173085,ENST00000647002.1	Diabetes Mellitus	SH2B3	ENSG00000111252	Alzheimer's Disease	MAPTL		Alzheimer's Disease	MAPTL		Alzheimer's disease, Type 2 diabetes	interferon gamma	31210695		ATP5B	506	-1.3448	2.5718e-06	RBM24	221662	2.4825	-1.6208	ATP8B1	5205	1.7198	3.0553e-08	SLC9A6	203909_at	-1.7354	2.7866e-05		NOSIP	0.933636	1
Alzheimer's Disease	APLP2	Q06481				Alzheimer's Disease	MAPK10, PRKM10, JNK3	ENSG00000109339,ENST00000641718.1	Diabetes Mellitus	SHBG	ENSG00000129214	Alzheimer's Disease	MTBT1		Alzheimer's Disease	MTBT1		Alzheimer's disease, Type 2 diabetes	GLUT2	31210695		ATP5C1	509	-1.6246	6.2149e-06	MRPS35	60488	2.4774	-1.9697	PPM1K	152926	1.7116	2.7692e-05	DHRS7	210788_s_at	-1.7339	0.0011349		PRKCQ-AS1	0.891843	1
Alzheimer's Disease	ADAM17	P78536				Alzheimer's Disease	SNCA, NACP, PARK1, PARK4	ENSG00000145335,ENST00000394991.7				Alzheimer's Disease	TAU		Alzheimer's Disease	TAU		Alzheimer's disease, Type 2 diabetes	IL-6	31210695		ATP5G3	518	-1.5002	2.1215e-06	ATPIF1	93974	2.476	-1.9049	LRRFIP1	9208	1.7099	1.014e-12	EMC2	203584_at	-1.7337	9.2822e-05		LEPROTL1	0.888957	1
Alzheimer's Disease	MFN2	O95140				Alzheimer's Disease	SNCA, NACP, PARK1, PARK4	ENSG00000145335,ENST00000394991.7				Alzheimer's Disease			Alzheimer's Disease			Alzheimer's disease, Type 2 diabetes	SIRT-1	31210695		ATP5H	10476	-1.2229	0.00015189	GSS	2937	2.4754	-2.4181	DLD	1738	1.7085	5.1832e-07	USP16	218386_x_at	-1.7319	0.00015206		PRDX2	0.865267	1
Alzheimer's Disease	HSF1	Q00613				Alzheimer's Disease	SNCA, NACP, PARK1, PARK4	ENSG00000145335,ENST00000394991.7				Alzheimer's Disease			Alzheimer's Disease			Alzheimer's disease, Type 2 diabetes	PPAR-delta	31210695		ATP5J	522	-1.032	1.1263e-06	COPS3	8533	2.4739	-1.5033	MYLK3	91807	1.7044	4.6044e-05	HIGD1A	217845_x_at	-1.7251	0.0031925		SELL	0.838519	1
Alzheimer's Disease	CCR5	P51681				Alzheimer's Disease	ADH1C, ADH3	ENSG00000248144,ENST00000515683.6				Alzheimer's Disease	BACE2	23590342	Alzheimer's Disease	BACE2	23590342	Alzheimer's disease, Type 2 diabetes	RAGE	31210695		ATP5L	10632	-1.2627	5.4829e-06	DDHD2	23259	2.4707	-1.86	ENDOD1	23052	1.7042	1.11e-05	IL13RA2	206172_at	-1.7236	0.001445		S100B	0.800997	1
Alzheimer's Disease	GSR	P00390				Alzheimer's Disease	ADH1C, ADH3	ENSG00000248144,ENST00000515683.6				Alzheimer's Disease	AEPLC		Alzheimer's Disease	AEPLC		Alzheimer's disease, Type 2 diabetes	TNF-alpha	31210695		ATP6AP1	537	-1.0035	0.009519	ARPC1A	10552	2.4707	-1.8812	LNPEP	4012	1.7019	8.9732e-07	ANKMY2	212798_s_at	-1.7205	0.00093842		ZFP36L2	0.789698	1
Alzheimer's Disease	HSPD1	P10809				Alzheimer's Disease	COL25A1, CLAC, CFEOM5	ENSG00000188517,ENST00000399127.5				Alzheimer's Disease	ALP56		Alzheimer's Disease	ALP56		Alzheimer's disease, Type 2 diabetes	IL-6	31210695		ATP6V1B2	526	-1.5962	0.00013822	GOLT1A	127845	2.4687	-1.5477	FAM217B	63939	1.7012	5.1236e-07	AP5M1	218139_s_at	-1.7186	0.00044663		MAL	0.780888	1
Alzheimer's Disease	IL33	O95760				Alzheimer's Disease	CASP6, MCH2	ENSG00000138794,ENST00000265164.7				Alzheimer's Disease	ASP21		Alzheimer's Disease	ASP21		Alzheimer's disease, Type 2 diabetes	p38	31210695		ATP6V1C1	528	-1.0461	0.001363	WDR61	80349	2.4679	-1.9722	TTC3P1///TTC3	286495///7267	1.6989	8.0241e-08	CNIH1	201653_at	-1.7171	0.00083002		GYPC	0.754658	1
Alzheimer's Disease	CIB1	Q99828				Alzheimer's Disease	GYPA, MN, GPA	ENSG00000170180,ENST00000512064.5				Alzheimer's Disease	CDA13		Alzheimer's Disease	CDA13		Alzheimer's disease, Type 2 diabetes	NDUFS3	31210695		ATP6V1E1	529	-1.5425	7.0509e-05	NFKBIE	4794	2.4661	-1.6931	ITIH4	3700	1.6975	1.1775e-06	C1QBP	214214_s_at	-1.7111	0.0040683		LDHB	0.745814	1
Alzheimer's Disease	HSPB1	P04792				Alzheimer's Disease	GYPA, MN, GPA	ENSG00000170180,ENST00000512064.5				Alzheimer's Disease	UNQ418/PRO852		Alzheimer's Disease	UNQ418/PRO852		Alzheimer's disease, Type 2 diabetes	COX2	31210695		ATP6V1G2	534	-1.5649	0.0019718	LOC284014	284014	2.4648	-2.5004	SEC16B	89866	1.6971	3.5932e-09	ME2	209397_at	-1.7072	0.00014356		ATP5D	0.701116	1
Alzheimer's Disease	CASP8	Q14790				Alzheimer's Disease	FGA	ENSG00000171560,ENST00000651975.1				Alzheimer's Disease			Alzheimer's Disease			Alzheimer's disease, Type 2 diabetes	CALR	31210695		ATP6V1H	51606	-1.3518	0.0010727	KIRREL2	84063	2.4638	-2.0951	LOC105379655	105379655	1.6958	1.5797e-11	SLBP	206052_s_at	-1.7063	0.00051959		SMDT1	0.70055	1
Alzheimer's Disease	IKBKB	O14920				Alzheimer's Disease	FGA	ENSG00000171560,ENST00000651975.1				Alzheimer's Disease	BACE2	31021626	Alzheimer's Disease	BACE2	31021626	Alzheimer's disease, Type 2 diabetes	RAB1A	31210695		ATP8B1	5205	1.6077	1.2647e-05	C1orf163	65260	2.4612	-1.6562	GUCY1A2	2977	1.6928	1.2759e-05	PNMA1	218224_at	-1.7062	0.0051725		TMEM123	0.677825	1
Alzheimer's Disease	SERPINF1	P36955				Alzheimer's Disease	FGA	ENSG00000171560,ENST00000651975.1				Alzheimer's Disease	AEPLC		Alzheimer's Disease	AEPLC		Alzheimer's disease, Type 2 diabetes	UP2	31210695		ATPAF1	64756	-1.0166	0.0013141	POP4	10775	2.4599	-2.3271	TBX15	6913	1.6868	2.6755e-06	PSMD10	219485_s_at	-1.7017	0.0019478		FAU	0.674555	1
Alzheimer's Disease	MT2A	P02795				Alzheimer's Disease	FGA	ENSG00000171560,ENST00000651975.1				Alzheimer's Disease	ALP56		Alzheimer's Disease	ALP56		Alzheimer's disease, Type 2 diabetes	GLP-1	31210695		ATRNL1	26033	-1.2405	0.0019943	LOC728730	728730	2.4597	-1.558	MYH7B	57644	1.684	2.7333e-06	CXorf57	219355_at	-1.7016	0.0010041		LEF1	1.83834	1.39583e-06
Alzheimer's Disease	ATP7A	Q04656				Alzheimer's Disease	CASP3, CPP32	ENSG00000164305,ENST00000393588.8				Alzheimer's Disease	ASP21		Alzheimer's Disease	ASP21		Alzheimer's disease, Type 2 diabetes	LDLR	31210695		ATXN3L	92552	1.403	0.012892	TMEM169	92691	2.4573	-1.5155	2004-08-01	192670	1.6803	1.4229e-10	BCL2L13	217955_at	-1.7011	0.00044537		CCR7	1.38401	0.00139017
Alzheimer's Disease	BCL2L2	Q92843				Alzheimer's Disease	MTNR1A	ENSG00000168412,ENST00000307161.5				Alzheimer's Disease	CDA13		Alzheimer's Disease	CDA13		Alzheimer's disease, Type 2 diabetes	amylin	32170854		B3GAT2	135152	1.2752	0.0017118	XIRP2	129446	2.4569	-1.6097	CIRBP	1153	1.6645	2.4829e-07	NPTN	202228_s_at	-1.7011	0.00054312		TCF7	1.36033	0.0018069
Alzheimer's Disease	INS-IGF2	F8WCM5				Alzheimer's Disease	PDCD6, ALG2	ENSG00000249915,ENST00000507528.5				Alzheimer's Disease	UNQ418/PRO852		Alzheimer's Disease	UNQ418/PRO852		Alzheimer's disease, Type 2 diabetes	Abeta	32170854		B3GNTL1	146712	-1.3202	0.033781	GFM1	85476	2.4558	-2.0145	NFIA	4774	1.6643	4.9336e-08	CBFB	202370_s_at	-1.6994	0.0090904		PRKCQ-AS1	1.28693	0.00433732
Alzheimer's Disease	CASP9	P55211				Alzheimer's Disease	CTNND2, NPRAP	ENSG00000169862,ENST00000511377.5				Alzheimer's Disease	BACE2		Alzheimer's Disease	BACE2		Alzheimer's disease, Type 2 diabetes	TLR4	32170854		B9D1	27077	-1.0675	0.0032658	EPHB2	2048	2.4547	-2.1696	NFIB	4781	1.6605	4.2282e-08	SUCLA2	202930_s_at	-1.6983	0.00013938		MAL	1.1795	0.0125805
Alzheimer's Disease	ADAM9	Q13443				Alzheimer's Disease	PDE4D, DPDE3, ACRDYS2	ENSG00000113448,ENST00000340635.11				Alzheimer's Disease	AEPLC		Alzheimer's Disease	AEPLC		Alzheimer's disease, Type 2 diabetes	GLP-1	32170854		BAAT	570	-1.3124	0.015244	CSTF1	1477	2.4498	-1.9705	CX3CR1	1524	1.6587	6.0728e-06	XPOT	212160_at	-1.6918	2.3679e-05		NDFIP1	1.17537	0.0127573
Alzheimer's Disease	CASP12	Q6UXS9				Alzheimer's Disease	HTR1A, ADRB2RL1, PFMCD	ENSG00000178394,ENST00000323865.4				Alzheimer's Disease	ALP56		Alzheimer's Disease	ALP56		Alzheimer's disease, Type 2 diabetes	amylin	32170854		BAG3	9531	1.4195	0.00028448	TNFRSF18	8784	2.4478	-1.6213	COL1A2	1278	1.6567	0.00051431	HSPE1	205133_s_at	-1.6887	2.024e-05		CAMK4	1.09239	0.0278436
Alzheimer's Disease	FERMT2	Q96AC1				Alzheimer's Disease	MAP1B, PVNH9	ENSG00000131711,ENST00000296755.12				Alzheimer's Disease	ASP21		Alzheimer's Disease	ASP21		Alzheimer's disease, Type 2 diabetes	PrPc	32170854		BAZ1A	11177	1.5024	0.001597	WDR25	79446	2.4457	-2.1774	ALPK2	115701	1.6518	2.188e-06	SH3GL2	205751_at	-1.6869	0.0048795		PIK3IP1	1.028	0.0466499
Alzheimer's Disease	ABCA1	O95477				Alzheimer's Disease	SCZD1					Alzheimer's Disease	CDA13		Alzheimer's Disease	CDA13		Alzheimer's disease, Type 2 diabetes	GIP	32170854		BBX	56987	1.4554	0.00095791	SSSCA1	10534	2.4446	-2.428	NIPSNAP3B	55335	1.6518	2.7958e-05	HSD17B11	217989_at	-1.6858	0.0018819		NFKBIZ	1.01913	0.0535048
Alzheimer's Disease	PTK2B	Q14289				Alzheimer's Disease	SNCAIP	ENSG00000064692,ENST00000261367.11				Alzheimer's Disease	UNQ418/PRO852		Alzheimer's Disease	UNQ418/PRO852		Alzheimer's disease, Type 2 diabetes	Lim	32170854		BCAS1	8537	1.2625	0.041575	MYL5	4636	2.4438	-1.9691	PREPL	9581	1.6513	0.00034917	TOM1L1	204485_s_at	-1.6826	0.00030112		BACH2	0.994438	0.0683004
Alzheimer's Disease	PLCB1	Q9NQ66				Alzheimer's Disease	SLC22A4, OCTN1	ENSG00000197208,ENST00000200652.4				Alzheimer's Disease			Alzheimer's Disease			Alzheimer's disease, Type 2 diabetes	IR	32170854		BCAS2	10286	-1.0898	0.00055799	TSFM	10102	2.4424	-1.775	MSI2	124540	1.6485	4.445e-06	SDC2	212158_at	-1.6822	0.00024556		ABLIM1	0.993977	0.061127
Alzheimer's Disease	GRN	P28799				Alzheimer's Disease	HSPA9, HSPA9B, MOT2, GRP75, EVPLS, SIDBA4	ENSG00000113013,ENST00000297185.9				Alzheimer's Disease	BCHE	30864579	Alzheimer's Disease	BCHE	30864579	Alzheimer's disease, Type 2 diabetes	GSK-3	32170854		BCAT1	586	-1.1725	0.00088271	MDP-1	145553	2.4413	-1.8572	SLMAP	7871	1.6484	5.3603e-05	CLCN3	201734_at	-1.6781	0.00155		BTG1	0.950876	0.0826757
Alzheimer's Disease	SQSTM1	Q13501				Alzheimer's Disease	HSPA9, HSPA9B, MOT2, GRP75, EVPLS, SIDBA4	ENSG00000113013,ENST00000297185.9				Alzheimer's Disease	CHE1		Alzheimer's Disease	CHE1		Alzheimer's disease, Type 2 diabetes	TNF-alpha	32170854		BCCIP	56647	-1.4303	0.00034874	PITPNM2	57605	2.4413	-1.9474	ZC3H7B	23264	1.647	5.0231e-11	TMEM70	219449_s_at	-1.6766	0.00017573		SELL	0.936666	0.0919739
Alzheimer's Disease	GAB2	Q9UQC2				Alzheimer's Disease	SIL1, BAP, MSS	ENSG00000120725,ENST00000265195.9				Alzheimer's Disease	BCHE		Alzheimer's Disease	BCHE		Alzheimer's disease, Type 2 diabetes	Qin	32170854		BCL2	596	1.1153	0.00096072	C17orf81	23587	2.44	-2.0216	GOLGA8N	643699	1.6305	8.6082e-07	CD46	208783_s_at	-1.674	0.0012226		PNRC1	0.895438	0.120946
Alzheimer's Disease	HLA-DRB1	P01911				Alzheimer's Disease	APBB3, FE65L2	ENSG00000113108,ENST00000354402.9				Alzheimer's Disease	CHE1		Alzheimer's Disease	CHE1		Alzheimer's disease, Type 2 diabetes	Akt	32170854		BCL6	604	1.3704	3.3756e-05	KTI12	112970	2.4393	-2.2974	LOC728061	728061	1.6258	6.477e-07	TLK1	202606_s_at	-1.6736	0.0010744		LINC00861	0.874523	0.14143
Alzheimer's Disease	NFIC	P08651				Alzheimer's Disease	ADRB2	ENSG00000169252,ENST00000305988.5				Alzheimer's Disease	BCHE	30864579	Alzheimer's Disease	BCHE	30864579	Alzheimer's disease, Type 2 diabetes	mTOR	32170854		BEND5	79656	-1.5578	4.672e-06	LANCL2	55915	2.4382	-1.8313	SLC35E1	79939	1.6254	1.3665e-13	EEF1E1	204905_s_at	-1.6717	0.0031695		NOSIP	0.832538	0.181709
Alzheimer's Disease	CSF1R	P07333				Alzheimer's Disease	ADRB2	ENSG00000169252,ENST00000305988.5				Alzheimer's Disease	CHE1		Alzheimer's Disease	CHE1		Alzheimer's disease, Type 2 diabetes	Fibroblast growth factor 21	32170854		BEST4	266675	-1.5242	0.012623	FANCF	2188	2.4372	-2.1165	DDIT4L	115265	1.6253	0.00014421	PDCD10	210907_s_at	-1.6686	0.0019972		LEPROTL1	0.806113	0.211699
Alzheimer's Disease	HSPG2	P98160				Alzheimer's Disease	ADRB2	ENSG00000169252,ENST00000305988.5				Alzheimer's Disease	BCHE		Alzheimer's Disease	BCHE		Alzheimer's disease, Type 2 diabetes	Peroxisome proliferator-activated receptor gamma	32170854		BEX1	55859	-1.1005	0.011434	PGLYRP3	114771	2.435	-2.4739	DBT	1629	1.6252	1.2463e-12	CAPRIN1	200723_s_at	-1.6665	0.00072037		FOXP1	0.802557	0.214242
Alzheimer's Disease	APOB	P04114				Alzheimer's Disease	CSF1R, FMS, HDLS, BANDDOS	ENSG00000182578,ENST00000675795.1				Alzheimer's Disease	CHE1		Alzheimer's Disease	CHE1		Alzheimer's disease, Type 2 diabetes	GLUT4	32170854		BEX3	27018	-1.1714	0.0013001	SAE1	10055	2.4337	-1.8754	PLEKHA5	54477	1.6236	2.477e-11	MPP6	205429_s_at	-1.6651	0.00030795		RGS10	0.787338	0.234329
Alzheimer's Disease	MARK4	Q96L34				Alzheimer's Disease	CSF1R, FMS, HDLS, BANDDOS	ENSG00000182578,ENST00000675795.1				Alzheimer's Disease	CST3	20175878	Alzheimer's Disease	CST3	20175878	Alzheimer's disease, Type 2 diabetes	IL-1beta	32170854		BEX4	56271	-1.4174	0.00051638	C10orf35	219738	2.4323	-1.5521	SSPN	8082	1.6218	1.6015e-06	ABCB4///ABCB1	209994_s_at	-1.665	0.0002126		CD6	0.760519	0.26811
Alzheimer's Disease	MS4A6A	Q9H2W1				Alzheimer's Disease	MIR146A, MIRN146A	ENSG00000283733,ENST00000385201.1				Alzheimer's Disease	CST3		Alzheimer's Disease	CST3		Alzheimer's disease, Type 2 diabetes	IL-6	32170854		BEX5	340542	-1.8143	0.00026066	STMN1	3925	2.4317	-1.544	ANKRD23	200539	1.6166	9.6663e-09	TMX1	209476_at	-1.6603	0.0001504		ZNF683	2.33959	5.18268e-05
Alzheimer's Disease	CELF1	Q92879				Alzheimer's Disease	SNCB	ENSG00000074317,ENST00000310112.7				Alzheimer's Disease	CHRM4	26958838	Alzheimer's Disease		20842634	Alzheimer's disease, Type 2 diabetes	IRS-1	32170854		BFSP1	631	-1.1844	0.029333	MRPL28	10573	2.4315	-1.4328	SLC40A1	30061	1.6106	1.8385e-06	SNX7	205573_s_at	-1.6592	0.0053621		TBX21	2.3043	5.83644e-05
Alzheimer's Disease	VCP	P55072				Alzheimer's Disease	DBN1	ENSG00000113758,ENST00000393565.5				Alzheimer's Disease	E		Alzheimer's Disease			Alzheimer's disease, Type 2 diabetes	GLUT1	32170854		BGN	633	1.2472	0.00063335	LOC152667	152667	2.4312	-2.512	MYH6	4624	1.6103	8.9234e-05	PRUNE2	212805_at	-1.657	0.0022027		GZMH	2.08378	0.000364359
Alzheimer's Disease	SYNJ1	O43426				Alzheimer's Disease	SQSTM1, P62, PDB3, FTDALS3, NADGP, DMRV	ENSG00000161011,ENST00000360718.5				Alzheimer's Disease	E		Alzheimer's Disease			Alzheimer's disease, Type 2 diabetes	GLP-1 receptor	32170854		BLACAT1	101669762	-1.9597	0.0018169	UQCRQ	27089	2.431	-2.4319	SPTBN1	6711	1.608	6.477e-07	ANKRD46	212731_at	-1.6537	0.00010143		KLRG1	1.95435	0.0013152
Alzheimer's Disease	ZCWPW1	Q9H0M4				Alzheimer's Disease	SQSTM1, P62, PDB3, FTDALS3, NADGP, DMRV	ENSG00000161011,ENST00000360718.5				Alzheimer's Disease	CHRM4		Alzheimer's Disease	IGHG1		Alzheimer's disease, Type 2 diabetes	GLP-1 receptor	32170854		BLVRB	645	-1.087	0.020398	ATP6V1D	51382	2.4295	-2.0712	SMYD1	150572	1.6078	4.7076e-06	HSPE1-MOB4///MOB4	202918_s_at	-1.6481	0.0025174		CCL5	1.91624	0.00172715
Alzheimer's Disease	F13A1	P00488				Alzheimer's Disease	SQSTM1, P62, PDB3, FTDALS3, NADGP, DMRV	ENSG00000161011,ENST00000360718.5				Alzheimer's Disease	BACE1	20202842	Alzheimer's Disease	BACE1	20202842	Alzheimer's disease, Type 2 diabetes	CREBBP	32139775		BMP7	655	1.3114	0.00013902	C12orf49	79794	2.429	-1.7622	NXPE3	91775	1.607	7.1802e-07	DESI2	212371_at	-1.6466	0.00017181		MYOM2	1.90287	0.00211886
Alzheimer's Disease	APOC2	P02655				Alzheimer's Disease	SQSTM1, P62, PDB3, FTDALS3, NADGP, DMRV	ENSG00000161011,ENST00000360718.5				Alzheimer's Disease	BACE		Alzheimer's Disease	BACE		Alzheimer's disease, Type 2 diabetes	TTC3	32139775		BOC	91653	1.1725	5.9259e-05	C18orf21	83608	2.4278	-2.1299	PTPN21	11099	1.5985	8.9608e-06	INPP5F	203607_at	-1.6453	0.0046965		CD8A	1.89827	0.00218534
Alzheimer's Disease	MS4A4E	Q96PG1				Alzheimer's Disease	SCZD3					Alzheimer's Disease	KIAA1149		Alzheimer's Disease	KIAA1149		Alzheimer's disease, Type 2 diabetes	POU3F2	32139775		BOLA3	388962	-1.0438	0.0001145	TECTA	7007	2.4275	-2.1228	PRR11	55771	1.5971	1.949e-10	POLE3	208828_at	-1.6434	0.00075327		EFHD2	1.84334	0.00348002
Alzheimer's Disease	APH1B	Q8WW43				Alzheimer's Disease	HFE, HLA-H, HFE1, MVCD7, TFQTL2	ENSG00000010704,ENST00000357618.9				Alzheimer's Disease	BACE1		Alzheimer's Disease	BACE1		Alzheimer's disease, Type 2 diabetes	insulin	32139775		BPIFA4P	317716	-1.2788	0.011593	PDHB	5162	2.4267	-1.6386	HMGN3	9324	1.5955	5.7558e-08	METAP2	209861_s_at	-1.6367	0.00053822		FCRL6	1.80176	0.00514408
Alzheimer's Disease	EXOC3L2	Q2M3D2				Alzheimer's Disease	HFE, HLA-H, HFE1, MVCD7, TFQTL2	ENSG00000010704,ENST00000357618.9				Alzheimer's Disease	BACE		Alzheimer's Disease	BACE		Alzheimer's disease, Type 2 diabetes	AMPK	32139775		BRIP1	83990	-1.3083	0.036237	HECW2	57520	2.4265	-1.6124	C16orf72	29035	1.59	5.7825e-07	DCK	203302_at	-1.6355	0.00030104		C12orf75	1.78555	0.00533758
Alzheimer's Disease	AKAP9	Q99996				Alzheimer's Disease	HFE, HLA-H, HFE1, MVCD7, TFQTL2	ENSG00000010704,ENST00000357618.9				Alzheimer's Disease	KIAA1149		Alzheimer's Disease	KIAA1149		Alzheimer's disease, Type 2 diabetes	FoxO	32139775		BRSK1	84446	1.1435	0.00036744	COMMD8	54951	2.4263	-1.6638	CUTC	51076	1.5899	2.8118e-07	CETN3	209662_at	-1.6314	0.0047904		CCL4	1.70044	0.0138069
Alzheimer's Disease	PILRA	Q9UKJ1				Alzheimer's Disease	HFE, HLA-H, HFE1, MVCD7, TFQTL2	ENSG00000010704,ENST00000357618.9				Alzheimer's Disease		20842634	Alzheimer's Disease	CHRM4	26958838	Alzheimer's disease, Type 2 diabetes	AKT	32139775		BTBD10	84280	-1.3623	0.0026834	UBE2V1	7335	2.4255	-2.3659	RCSD1	92241	1.5887	2.3767e-05	UCHL1	201387_s_at	-1.6305	0.0010816		GZMA	1.69614	0.0112168
Alzheimer's Disease	LAMP1	P11279				Alzheimer's Disease	HFE, HLA-H, HFE1, MVCD7, TFQTL2	ENSG00000010704,ENST00000357618.9				Alzheimer's Disease			Alzheimer's Disease	E		Alzheimer's disease, Type 2 diabetes	KIF4B	32139775		BTBD11	121551	-1.1192	0.0021814	TXN	7295	2.4255	-2.1413	NPFFR1	64106	1.5874	2.098e-10	ZFAND1	218919_at	-1.6248	4.159e-05		NKG7	1.67116	0.0132693
Alzheimer's Disease	FRMD4A	Q9P2Q2				Alzheimer's Disease	HFE, HLA-H, HFE1, MVCD7, TFQTL2	ENSG00000010704,ENST00000357618.9				Alzheimer's Disease			Alzheimer's Disease	E		Alzheimer's disease, Type 2 diabetes	Abeta	32139775		BTBD18	643376	1.0949	0.026501	ATP6AP1	537	2.4214	-2.3333	LINC00597	81698	1.5874	9.3174e-09	2015-09-01	200902_at	-1.6243	0.00033775		GNLY	1.64821	0.0169599
Alzheimer's Disease	DST	Q03001				Alzheimer's Disease	HLA-A	ENSG00000206503,ENST00000376809.10				Alzheimer's Disease	IGHG1		Alzheimer's Disease	CHRM4		Alzheimer's disease, Type 2 diabetes	CHL	32139775		BTC	685	-2.1454	0.00086734	OR7G3	390883	2.4206	-1.8264	ACTG1P4///RNPC3///AMY2B	648740///55599///280	1.582	7.6029e-09	VDAC1	212038_s_at	-1.6217	0.00066029		FGFBP2	1.6471	0.0169937
Alzheimer's Disease	MADD	Q8WXG6				Alzheimer's Disease	NFKBIL1	ENSG00000204498,ENST00000376145.8				Alzheimer's Disease	CD33	31369984	Alzheimer's Disease	CD33	31369984	Alzheimer's disease, Type 2 diabetes	CREB	32139775		BTF3P13	132556	-1.1782	0.040088	GLOD4	51031	2.4204	-2.1858	LGALSL	29094	1.5808	2.4475e-06	TM9SF2	201078_at	-1.6208	8.4305e-06		HOPX	1.61701	0.0216769
Alzheimer's Disease	PLXNA4	Q9HCM2				Alzheimer's Disease	TNF, TNFA	ENSG00000232810,ENST00000449264.3				Alzheimer's Disease	SIGLEC3		Alzheimer's Disease	SIGLEC3		Alzheimer's disease, Type 2 diabetes	HNF4G	32139775		BTNL9	153579	1.0955	0.022871	CD2BP2	10421	2.4203	-1.9779	RUFY2	55680	1.5799	6.0162e-10	C3orf14	219288_at	-1.6206	0.0092919		CX3CR1	1.60845	0.0244419
Alzheimer's Disease	ADAMTS4	O75173				Alzheimer's Disease	TNF, TNFA	ENSG00000232810,ENST00000449264.3				Alzheimer's Disease	CD33		Alzheimer's Disease	CD33		Alzheimer's disease, Type 2 diabetes	CYP46A1	32139775		C11orf1	64776	-1.6933	0.00044243	COX15	1355	2.4185	-1.9532	MYSM1	114803	1.579	0.00015043	PPP2R5C	201877_s_at	-1.6205	0.0022454		CST7	1.58389	0.0259485
Alzheimer's Disease	SPON1	Q9HCB6				Alzheimer's Disease	TNF, TNFA	ENSG00000232810,ENST00000449264.3				Alzheimer's Disease	SIGLEC3		Alzheimer's Disease	SIGLEC3		Alzheimer's disease, Type 2 diabetes	F2RL3	32139775		C11orf63	79864	-1.284	0.029779	ADCY2	108	2.4163	-1.6706	BIRC6	57448	1.5774	1.9053e-07	PAPSS2	203060_s_at	-1.6167	0.0072096		S1PR5	1.5802	0.0198713
Alzheimer's Disease	SLC24A4	Q8NFF2				Alzheimer's Disease	TNF, TNFA	ENSG00000232810,ENST00000449264.3				Alzheimer's Disease	BCHE	30851693	Alzheimer's Disease	BCHE	30851693	Alzheimer's disease, Type 2 diabetes	PIK3R3	32139775		C11orf74	119710	-1.1279	0.0018295	APOO	79135	2.4148	-2.0021	BTNL9	153579	1.5768	2.4635e-06	SEC23B	201583_s_at	-1.615	0.00031716		PRSS23	1.56997	0.032121
Alzheimer's Disease	IL34	Q6ZMJ4				Alzheimer's Disease	TNF, TNFA	ENSG00000232810,ENST00000449264.3				Alzheimer's Disease	CHE1		Alzheimer's Disease	CHE1		Alzheimer's disease, Type 2 diabetes	TMSL3	32139775		C11orf87	399947	-1.1116	0.024769	PRH1	5554	2.4139	-1.9653	PODXL	5420	1.5723	1.4381e-05	SEC24D	202375_at	-1.6142	0.00065376		TBX21	2.62579	1.29433e-07
Alzheimer's Disease	GLIS3	Q8NEA6				Alzheimer's Disease	C4B, C4F, C4BD	ENSG00000224389,ENST00000435363.7				Alzheimer's Disease	BCHE		Alzheimer's Disease	BCHE		Alzheimer's disease, Type 2 diabetes	cyclic Adenosine Monophosphate	32139775		C11orf96	387763	1.2975	0.016503	MED27	9442	2.4109	-2.3565	LOC100294033///TCAF1	100294033///9747	1.5712	2.6646e-09	FNDC3A	202304_at	-1.614	3.1891e-05		TGFBR3	2.20341	3.27251e-05
Alzheimer's Disease	MTHFD1L	Q6UB35				Alzheimer's Disease	AGER, RAGE	ENSG00000204305,ENST00000375076.9				Alzheimer's Disease	CHE1		Alzheimer's Disease	CHE1		Alzheimer's disease, Type 2 diabetes	S1PR3	32139775		C11orf97	643037	-1.4403	0.0092716	BZW2	28969	2.4106	-1.9117	HBG2///HBG1	3048///3047	1.5709	0.020649	GNAS	212273_x_at	-1.611	0.0043028		KLRG1	2.17101	4.4649e-05
Alzheimer's Disease	IL6R	P08887				Alzheimer's Disease	HLA-DRB1, SS1	ENSG00000196126,ENST00000360004.5				Alzheimer's Disease	BACE1	26264846	Alzheimer's Disease	BACE	17046251	Alzheimer's disease, Type 2 diabetes	KDM5C	32139775		C12orf42	374470	-1.0908	0.035758	PDCD7	10081	2.4103	-2.041	AGMAT	79814	1.5696	0.0011368	ACTR6	218395_at	-1.6096	0.0056764		S1PR5	2.15065	6.36144e-05
Alzheimer's Disease	DCHS2	Q6V1P9				Alzheimer's Disease	HLA-DRB1, SS1	ENSG00000196126,ENST00000360004.5				Alzheimer's Disease	BACE		Alzheimer's Disease	BACE1		Alzheimer's disease, Type 2 diabetes	PDPK2	32139775		C14orf119	55017	-1.4153	0.016361	LOC344382	344382	2.4098	-1.7841	ALDH5A1	7915	1.5677	6.104e-05	ARFGEF2	218098_at	-1.6094	0.00023336		CX3CR1	2.09047	0.000120188
Alzheimer's Disease	AICDA	Q9GZX7				Alzheimer's Disease	HLA-DQB1, CELIAC1	ENSG00000179344,ENST00000374943.8				Alzheimer's Disease	KIAA1149		Alzheimer's Disease	BACE		Alzheimer's disease, Type 2 diabetes	RhoA	32139775		C14orf2	9556	-1.0472	0.00024746	MAGEF1	64110	2.4034	-2.1716	BHLHE41	79365	1.56	9.8876e-06	PGRMC2	213227_at	-1.6085	0.00020958		ZNF683	2.06752	0.000196725
Alzheimer's Disease	BCL3	P20749				Alzheimer's Disease	HLA-DQB1, CELIAC1	ENSG00000179344,ENST00000374943.8				Alzheimer's Disease	BACE1		Alzheimer's Disease	KIAA1149		Alzheimer's disease, Type 2 diabetes	TLR4	32139775		C16orf58	64755	-1.1421	0.018304	ACAD9	28976	2.4027	-2.2156	ZNF611	81856	1.5599	3.678e-11	ZNF226	219603_s_at	-1.6078	0.0078697		EFHD2	1.98378	0.000312147
Alzheimer's Disease	SPI1	P17947				Alzheimer's Disease	HLA-DQB1, CELIAC1	ENSG00000179344,ENST00000374943.8				Alzheimer's Disease	BACE		Alzheimer's Disease	BACE	17049233	Alzheimer's disease, Type 2 diabetes	CAV-1	31974905		C17orf75	64149	-1.1137	0.027928	TMEM141	85014	2.4024	-2.1628	SYNPO2L	79933	1.5551	0.0030409	EMC7	217898_at	-1.6047	0.00047459		DUSP2	1.93341	0.000509757
Alzheimer's Disease	TGFB2	P61812				Alzheimer's Disease	CUTA, ACHAP, C6orf82	ENSG00000112514,ENST00000374500.10				Alzheimer's Disease	KIAA1149		Alzheimer's Disease	BACE1		Alzheimer's disease, Type 2 diabetes	Amylin	31916276		C19orf18	147685	1.4475	0.0003645	C3orf14	57415	2.4022	-1.5004	LOC101060275///NPIPA5///NPIPB5///NPIPB11///LOC613037///NPIPB4///NPIPB3	101060275///100288332///100132247///728888///613037///440345///23117	1.5512	6.3121e-06	HLTF	202983_at	-1.6043	0.0015951		SAMD3	1.86694	0.00094372
Alzheimer's Disease	COL18A1	P39060				Alzheimer's Disease	AD17					Alzheimer's Disease			Alzheimer's Disease	BACE		Alzheimer's disease, Type 2 diabetes	Abeta	31916277		C19orf73	55150	-1.1861	0.035342	MPPED1	758	2.4003	-1.6866	ASXL2	55252	1.55	9.6881e-06	YTHDC2	213077_at	-1.6041	0.0028095		FCRL6	1.81407	0.00171912
Alzheimer's Disease	MEGF10	Q96KG7				Alzheimer's Disease	GLO1	ENSG00000124767,ENST00000373365.5				Alzheimer's Disease	BACE1	26264846	Alzheimer's Disease	KIAA1149		Alzheimer's disease, Type 2 diabetes	Abeta	31779058		C1orf122	127687	1.0299	0.0038504	EPB41L4B	54566	2.3995	-1.8316	PAX8	7849	1.549	0.00012803	RNF14	201823_s_at	-1.6034	0.002489		CMC1	1.80792	0.00172727
Alzheimer's Disease	TRIP4	Q15650				Alzheimer's Disease	TREM2, PLOSL2	ENSG00000095970,ENST00000338469.3				Alzheimer's Disease	BACE		Alzheimer's Disease	IGKC	20842634	Alzheimer's disease, Type 2 diabetes	RAGE	31779058		C1orf159	54991	1.4382	0.0014174	FLJ43582	389649	2.3988	-2.2973	GAB1	2549	1.5446	4.3157e-07	OSBPL8	212585_at	-1.6012	0.0015195		CD8A	1.79945	0.00184409
Alzheimer's Disease	CADPS2	Q86UW7				Alzheimer's Disease	TREML2, TLT2	ENSG00000112195,ENST00000483722.2				Alzheimer's Disease	KIAA1149		Alzheimer's Disease	IGKC		Alzheimer's disease, Type 2 diabetes	GSK-3beta	31779058		C1orf168	199920	-1.1231	0.032823	C1orf57	84284	2.3974	-1.9821	TMEM47	83604	1.543	7.0382e-07	TFB2M	218605_at	-1.5924	0.00058659		SYNE1	1.78955	0.00187444
Alzheimer's Disease	TSPOAP1-AS1					Alzheimer's Disease	VEGF, MVCD1	ENSG00000112715,ENST00000372055.8				Alzheimer's Disease	BACE1		Alzheimer's Disease	IGHG1		Alzheimer's disease, Type 2 diabetes	LRP-1	31779058		C1orf198	84886	1.0378	0.0046087	PI4KAP2	375133	2.3946	-1.8048	SMTNL1	219537	1.5406	2.3604e-06	RNF138	218738_s_at	-1.5855	0.00042677		KLRD1	1.77397	0.00227383
Alzheimer's Disease	CDH13	P55290				Alzheimer's Disease	TNFRSF21, DR6	ENSG00000146072,ENST00000296861.2				Alzheimer's Disease	BACE		Alzheimer's Disease	IGHG1		Alzheimer's disease, Type 2 diabetes	AKT	31779058		C1orf87	127795	1.2236	0.024942	C1orf149	64769	2.393	-2.1154	PRUNE2	158471	1.536	0.034689	GUCY1B3	203817_at	-1.5844	0.0027182		CCL4	1.76496	0.00309455
Alzheimer's Disease	CELF2	O95319				Alzheimer's Disease	CD2AP, CMS	ENSG00000198087,ENST00000359314.5				Alzheimer's Disease	KIAA1149		Alzheimer's Disease	BACE1	20822903	Alzheimer's disease, Type 2 diabetes	GLP-1	31779058		C1QBP	708	-1.0177	0.01025	FBXO31	79791	2.3922	-1.6458	PPP1R3C	5507	1.5345	0.0013782	DPM1	202673_at	-1.5837	0.0028946		GPR56	1.71291	0.00406718
Alzheimer's Disease	OSBPL6	Q9BZF3				Alzheimer's Disease	SCZD5					Alzheimer's Disease			Alzheimer's Disease	BACE		Alzheimer's disease, Type 2 diabetes	IR	31779058		C1QTNF5///MFRP	114902///83552	1.5465	0.0018739	YEATS4	8089	2.388	-1.801	ERBIN	55914	1.5331	1.8266e-06	TIGAR	219099_at	-1.5833	0.00027995		CCL5	1.6758	0.00504466
Alzheimer's Disease	NDUFAF6	Q330K2				Alzheimer's Disease	HDAC2	ENSG00000196591,ENST00000519065.6				Alzheimer's Disease	BACE	17046251	Alzheimer's Disease	KIAA1149		Alzheimer's disease, Type 2 diabetes	IDE	31779058		C20orf197	284756	-1.626	0.0089042	C6orf166	55122	2.3875	-1.9275	COL1A1	1277	1.528	0.0099463	TCEA1	216241_s_at	-1.5831	7.5027e-06		GZMH	1.67029	0.00543533
Alzheimer's Disease	AP2A2	O94973				Alzheimer's Disease	RNF146	ENSG00000118518,ENST00000608991.5				Alzheimer's Disease	BACE1		Alzheimer's Disease	BACE1		Alzheimer's disease, Type 2 diabetes	IGF-1	31779058		C2CD4A	145741	1.442	0.018319	SSBP1	6742	2.387	-2.4057	ZIC1	7545	1.5273	0.0033497	ARMT1	218195_at	-1.5758	0.00072055		MYOM2	1.62617	0.00777032
Alzheimer's Disease	DSG2	Q14126				Alzheimer's Disease	RA					Alzheimer's Disease	BACE		Alzheimer's Disease	BACE		Alzheimer's disease, Type 2 diabetes	PPARgamma	31779058		C2orf40	84417	-1.3019	0.029993	ZNF622	90441	2.3862	-1.9843	UNC13B	10497	1.5259	1.5046e-07	CDK7	211297_s_at	-1.5749	0.0065521		CST7	1.61865	0.00837802
Alzheimer's Disease	EPHX2	P34913				Alzheimer's Disease	SOD2, MNSOD, MVCD6	ENSG00000112096,ENST00000538183.7				Alzheimer's Disease	KIAA1149		Alzheimer's Disease	KIAA1149		Alzheimer's disease, Type 2 diabetes	GFAP	31779058		C2orf69	205327	-1.0884	0.0014818	PSMD1	5707	2.3856	-2.2476	ZNF670-ZNF695///ZNF670///ZNF695	100533111///93474///57116	1.5245	8.955e-08	CUL3	201371_s_at	-1.5735	0.00017746		ZNF683	3.48937	1.73842e-14
Alzheimer's Disease	SORCS3	Q9UPU3				Alzheimer's Disease	PRKN, PARK2, PDJ	ENSG00000185345,ENST00000366898.6				Alzheimer's Disease	BACE	17049233	Alzheimer's Disease	BACE1	23590342	Alzheimer's disease, Type 2 diabetes	presenilin 1	31779058		C2orf74///KIAA1841	339804///84542	-1.1278	0.00012303	MRTO4	51154	2.3837	-2.2263	CSAD	51380	1.5222	1.2844e-06	SRP9	201273_s_at	-1.5695	0.0023788		MYOM2	2.91445	1.72544e-08
Alzheimer's Disease	LAMA1	P25391				Alzheimer's Disease	PRKN, PARK2, PDJ	ENSG00000185345,ENST00000366898.6				Alzheimer's Disease	BACE1		Alzheimer's Disease	BACE		Alzheimer's disease, Type 2 diabetes	PDK1	31779058		C2orf80	389073	-1.4864	0.0026938	PMS2L4	5382	2.3819	-2.0735	PER3	8863	1.5204	1.4314e-07	ZBTB1	213376_at	-1.5687	0.0010338		TBX21	2.75798	1.26189e-07
Alzheimer's Disease	LUZP2	Q86TE4				Alzheimer's Disease	PRKN, PARK2, PDJ	ENSG00000185345,ENST00000366898.6				Alzheimer's Disease	BACE		Alzheimer's Disease	KIAA1149		Alzheimer's disease, Type 2 diabetes	JNK	31779058		C3orf14	57415	-1.3332	5.8938e-05	SORCS3	22986	2.3806	-1.6248	SLC16A1	6566	1.5181	5.072e-06	GPRASP1	204793_at	-1.5686	0.0095122		CX3CR1	2.64885	5.56844e-07
Alzheimer's Disease	RBFOX1	Q9NWB1				Alzheimer's Disease	TBP, SCA17, HDL4	ENSG00000112592,ENST00000540980.5				Alzheimer's Disease	KIAA1149		Alzheimer's Disease	BACE	22928914	Alzheimer's disease, Type 2 diabetes	TNF-alpha	31779058		C3orf80	401097	-2.5417	1.9004e-05	NFS1	9054	2.3805	-2.4175	PLXNC1	10154	1.5172	3.8157e-06	FRY	204072_s_at	-1.5663	0.0020583		GZMH	2.44163	7.36664e-06
Alzheimer's Disease	MAPK7	Q13164				Alzheimer's Disease	TBP, SCA17, HDL4	ENSG00000112592,ENST00000540980.5				Alzheimer's Disease	BACE	22928914	Alzheimer's Disease	BACE1		Alzheimer's disease, Type 2 diabetes	presenilin 2	31779058		C4B_2///C4B///C4A	100293534///721///720	2.2365	1.1263e-06	TRAPPC6B	122553	2.3789	-2.3938	HELZ	9931	1.5162	2.5791e-07	HSPA14	219212_at	-1.5634	0.001503		EFHD2	2.35181	2.52497e-05
Alzheimer's Disease	FMN2	Q9NZ56				Alzheimer's Disease	PRKAR1B	ENSG00000188191,ENST00000403562.5				Alzheimer's Disease	BACE1		Alzheimer's Disease	KIAA1149		Alzheimer's disease, Type 2 diabetes	apolipoprotein E	31779058		C4BPA	722	-1.2139	0.0051556	SDHB	6390	2.3783	-1.7951	LUC7L3	51747	1.5144	3.6047e-05	TSPYL5	213122_at	-1.5629	0.0022723		GPR56	2.34937	2.52638e-05
Alzheimer's Disease	PTPRG	P23470				Alzheimer's Disease	MIR339	ENSG00000199023,ENST00000362153.3				Alzheimer's Disease	KIAA1149		Alzheimer's Disease	BACE1		Alzheimer's disease, Type 2 diabetes	IGF-1	31779058		C4orf33	132321	-1.4429	0.024505	ZDHHC23	254887	2.3781	-1.7533	FBXO9	26268	1.5109	4.5204e-07	BEX1	218332_at	-1.5612	0.0049528		S1PR5	2.32107	3.86564e-05
Alzheimer's Disease	EXOC4	Q96A65				Alzheimer's Disease	ZFAND2A, AIRAP	ENSG00000178381,ENST00000401903.5				Alzheimer's Disease	BACE1		Alzheimer's Disease	BACE		Alzheimer's disease, Type 2 diabetes	tumor necrosis factor-alpha	31779058		C5orf22	55322	-1.1119	0.0044421	POLR3C	10623	2.3781	-2.0607	PPP1R12B	4660	1.5108	5.4327e-09	KCTD3	217894_at	-1.559	0.00052823		FGFBP2	2.25469	7.04546e-05
Alzheimer's Disease	SGK1	O00141				Alzheimer's Disease	MEOX2	ENSG00000106511,ENST00000262041.6				Alzheimer's Disease	BACE		Alzheimer's Disease	KIAA1149		Alzheimer's disease, Type 2 diabetes	GLP-1	31779058		C5orf56	441108	1.3013	0.0020059	DPH2	1802	2.3769	-1.8644	CILP	8483	1.5104	0.00010036	SEL1L	202061_s_at	-1.5572	0.00047759		FCRL6	2.24278	8.74467e-05
Alzheimer's Disease	ST6GAL1	P15907				Alzheimer's Disease	NPY	ENSG00000122585,ENST00000242152.7				Alzheimer's Disease	KIAA1149		Alzheimer's Disease	BACE	22390835	Alzheimer's disease, Type 2 diabetes	brain derived neurotrophic factor	31779058		C6	729	1.0401	0.043373	ASH2L	9070	2.3748	-1.6082	USP32///USP6	84669///9098	1.5073	2.1977e-05	MAGI2	209737_at	-1.5568	0.0050409		PRSS23	2.19221	0.000154619
Alzheimer's Disease	TCF7L2	Q9NQB0				Alzheimer's Disease	OGDH	ENSG00000105953,ENST00000443864.6				Alzheimer's Disease	BACE1	22325942	Alzheimer's Disease	BACE1		Alzheimer's disease, Type 2 diabetes	Abeta	31779058		C7orf55-LUC7L2///FMC1///LUC7L2	100996928///154791///51631	-2.085	0.0034279	SNRPD1	6632	2.3741	-2.0715	ZNF665	79788	1.5059	1.2699e-09	RAB14	200927_s_at	-1.5512	0.00062163		GZMB	2.18537	0.000145243
Alzheimer's Disease	UBE2L3	P68036				Alzheimer's Disease	ASL	ENSG00000126522,ENST00000304874.14				Alzheimer's Disease	BACE		Alzheimer's Disease	KIAA1149		Alzheimer's disease, Type 2 diabetes	p75NTR	31779058		C8orf4	56892	-1.5997	0.021922	TMEM86A	144110	2.3739	-2.1097	FBXW7	55294	1.5056	4.8991e-06	CMAS	218111_s_at	-1.551	0.00048702		C12orf75	2.09141	0.000389546
Alzheimer's Disease	ZAP70	P43403				Alzheimer's Disease	GSAP, PION	ENSG00000186088,ENST00000257626.12				Alzheimer's Disease	KIAA1149		Alzheimer's Disease	BACE1		Alzheimer's disease, Type 2 diabetes	GSK3-alpha	31779058		C8orf59	401466	-1.0388	0.00042742	SNAPC5	10302	2.3735	-1.5193	PBX1	5087	1.5049	1.5266e-05	MTMR6	214429_at	-1.5501	0.00064488		TTC38	2.09071	0.000459739
Alzheimer's Disease	TLN2	Q9Y4G6				Alzheimer's Disease	ACHE, YT	ENSG00000087085,ENST00000241069.11				Alzheimer's Disease	BACE1	22325942	Alzheimer's Disease	BACE		Alzheimer's disease, Type 2 diabetes	beta-secretase-1	31779058		C8orf88	100127983	-1.8332	0.002186	KCNF1	3754	2.3732	-1.6349	TCAIM	285343	1.5049	3.1575e-05	LIPA	201847_at	-1.5501	0.0022656		PRF1	2.08813	0.000397585
Alzheimer's Disease	SPPL2A	Q8TCT8				Alzheimer's Disease	RELN, RL, LIS2, ETL7	ENSG00000189056,ENST00000428762.6				Alzheimer's Disease	BACE		Alzheimer's Disease	KIAA1149		Alzheimer's disease, Type 2 diabetes	interleukin-6	31779058		C9orf40	55071	-1.0243	0.02108	CAMK2N2	94032	2.3702	-2.2706	MYOZ3	91977	1.5048	5.4313e-05	RANBP2	201713_s_at	-1.5493	0.0015759		KLRG1	2.0878	0.000398869
Alzheimer's Disease	SUCLG2	Q96I99				Alzheimer's Disease	RELN, RL, LIS2, ETL7	ENSG00000189056,ENST00000428762.6				Alzheimer's Disease	KIAA1149		Alzheimer's Disease	BACE	22390835	Alzheimer's disease, Type 2 diabetes	interleukin-1beta	31779058		C9orf64	84267	1.8563	6.5666e-08	TBC1D24	57465	2.37	-2.3581	RCBTB1	55213	1.5041	0.00029821	RNF103-CHMP3///CHMP3	217837_s_at	-1.5444	9.2794e-05		GNLY	2.06787	0.000498433
Alzheimer's Disease	ALDH1A2	O94788				Alzheimer's Disease	CAV2	ENSG00000105971,ENST00000222693.5				Alzheimer's Disease	ACHE	23679855	Alzheimer's Disease	BACE1		Alzheimer's disease, Type 2 diabetes	IL-1beta	31779058		CA10	56934	-1.9143	0.00011193	GABRG3	2567	2.3684	-1.7441	MINOS1P1	100462953	1.5038	3.499e-08	UNC50	203583_at	-1.5433	6.9926e-05		NKG7	2.03697	0.000619595
Alzheimer's Disease	SLC16A7	O60669				Alzheimer's Disease	CAV1, BSCL3, CGL3, PPH3, LCCNS	ENSG00000105974,ENST00000405348.5				Alzheimer's Disease			Alzheimer's Disease	KIAA1149		Alzheimer's disease, Type 2 diabetes	IL-6	31779058		CA5BP1	340591	-1.4043	0.0054353	MRPL47	57129	2.3654	-1.8448	UBR2	23304	1.5021	6.477e-07	BET1	202710_at	-1.5413	1.7825e-05		APOBEC3G	2.02862	0.000732742
Alzheimer's Disease	OTOF	Q9HC10				Alzheimer's Disease	CAV1, BSCL3, CGL3, PPH3, LCCNS	ENSG00000105974,ENST00000405348.5				Alzheimer's Disease	BACE1	23735744	Alzheimer's Disease	BACE1		Alzheimer's disease, Type 2 diabetes	alpha-glucosidase	31769236		CACNA1S	779	-1.2624	0.029126	MANSC1	54682	2.3652	-1.9791	OIP5-AS1	729082	1.5009	4.0837e-06	CUL5	203531_at	-1.5392	0.00066336		CCL4	1.94534	0.00207434
Alzheimer's Disease	ZGLP1	P0C6A0				Alzheimer's Disease	CAV1, BSCL3, CGL3, PPH3, LCCNS	ENSG00000105974,ENST00000405348.5				Alzheimer's Disease	BACE		Alzheimer's Disease	BACE		Alzheimer's disease, Type 2 diabetes	dipeptidyl peptidase 4	31769236		CACNA2D3	55799	-1.3463	0.023897	LOC730139	730139	2.3636	-2.2102	GOLGA4	2803	1.5009	5.306e-06	AK6	203893_at	-1.5385	0.001548		CMC1	2.07114	1.58544e-05
Alzheimer's Disease	SLC8A1-AS1					Alzheimer's Disease	MIR29A, MIRN29A	ENSG00000284032,ENST00000362111.4				Alzheimer's Disease	KIAA1149		Alzheimer's Disease	KIAA1149		Alzheimer's disease, Type 2 diabetes	APOE	31620632		CACNB2	783	2.2876	3.9164e-06	CXorf40A	91966	2.362	-1.8028	MEG3	55384	1.5007	9.647e-10	ROBO1	213194_at	-1.5284	0.0056202		CCL5	1.98754	3.6996e-05
Alzheimer's Disease	LINC00476	Q8WZB0				Alzheimer's Disease	MIR29B1, MIRN29B1	ENSG00000283797,ENST00000385015.1				Alzheimer's Disease	BACE1	23735744	Alzheimer's Disease	BACE	22390835	Alzheimer's disease, Type 2 diabetes	Abeta	31620632		CALB1	793	-1.4039	0.010624	STK39	27347	2.3601	-1.9965	BAZ2B	29994	1.5	9.493e-09	EPB41L3	206710_s_at	-1.5281	0.0016461		GZMK	1.96744	6.51173e-05
Alzheimer's Disease	INHCAP					Alzheimer's Disease	AD10					Alzheimer's Disease	BACE		Alzheimer's Disease	BACE1		Alzheimer's disease, Type 2 diabetes	GSK-3beta	31620632		CALM1	801	-1.4999	0.0014393	C8orf68	619343	2.3592	-1.8347	TOP2B	7155	1.4972	2.6592e-06	ENTPD3	206191_at	-1.5259	0.0011589		GZMH	1.95214	5.82763e-05
Alzheimer's Disease	HDAC6	Q9UBN7				Alzheimer's Disease	NOS3	ENSG00000164867,ENST00000297494.8				Alzheimer's Disease	KIAA1149		Alzheimer's Disease	KIAA1149		Alzheimer's disease, Type 2 diabetes	PPAR	31620632		CALY	50632	-1.5977	0.021317	OCIAD2	132299	2.3588	-1.6369	EPM2AIP1	9852	1.4951	6.4648e-06	RCN2	201486_at	-1.5254	0.0021631		CD8A	1.9491	6.7478e-05
Alzheimer's Disease	TRIM51CP					Alzheimer's Disease	NOS3	ENSG00000164867,ENST00000297494.8				Alzheimer's Disease	IGKC	20842634	Alzheimer's Disease	BACE1		Alzheimer's disease, Type 2 diabetes	IGF-2	31620632		CAMK1G	57172	-2.4408	0.0035792	DDB1	1642	2.3586	-2.3373	FNDC1	84624	1.4946	0.0011503	DNAJB9	202842_s_at	-1.5248	0.0002029		NKG7	1.90747	9.37933e-05
Alzheimer's Disease	LINC00271	P0C7V0				Alzheimer's Disease	NOS3	ENSG00000164867,ENST00000297494.8				Alzheimer's Disease	IGKC		Alzheimer's Disease	BACE		Alzheimer's disease, Type 2 diabetes	HbA1	31620632		CAPN8	388743	-1.1918	0.0070033	ATXN1	6310	2.3568	-1.9052	USF3	205717	1.492	3.1921e-07	FAM208B	218331_s_at	-1.5245	0.00023807		CTSW	1.88823	0.000114232
Alzheimer's Disease	SDR42E2	A6NKP2				Alzheimer's Disease	NOS3	ENSG00000164867,ENST00000297494.8				Alzheimer's Disease	IGHG1		Alzheimer's Disease	KIAA1149		Alzheimer's disease, Type 2 diabetes	IGF-1	31620632		CAPS	828	1.2393	0.019778	NDUFA8	4702	2.356	-2.1211	NOTCH2NL	388677	1.4884	7.8131e-09	PHTF2	209780_at	-1.5218	0.0080944		CD8B	1.72804	0.000816819
Alzheimer's Disease	BACE1-AS					Alzheimer's Disease	NOS3	ENSG00000164867,ENST00000297494.8				Alzheimer's Disease	IGHG1		Alzheimer's Disease	BACE	22390835	Alzheimer's disease, Type 2 diabetes	insulin receptor	31620632		CAPS2	84698	-1.1079	0.00095484	ATP5H	10476	2.3559	-1.8682	APC	324	1.4844	6.1542e-06	FBXO3	218432_at	-1.5217	0.0026968		CST7	1.72642	0.00071353
Alzheimer's Disease	PGAM5P1					Alzheimer's Disease	NOS3	ENSG00000164867,ENST00000297494.8				Alzheimer's Disease	BACE1	20822903	Alzheimer's Disease	BACE1		Alzheimer's disease, Type 2 diabetes	Akt	31620632		CAPZB	832	1.1089	8.1079e-06	EIF4E	1977	2.3557	-1.5564	NR2C1	7181	1.483	6.3433e-06	SUN1	212074_at	-1.5214	0.00069613		BHLHE40	1.67777	0.00125354
Alzheimer's Disease	LINC01672					Alzheimer's Disease	CDK5, LIS7	ENSG00000164885,ENST00000297518.4				Alzheimer's Disease	BACE		Alzheimer's Disease	KIAA1149		Alzheimer's disease, Type 2 diabetes	beta-catenin	31620632		CARD6	84674	1.4897	0.020299	NDUFB3	4709	2.3556	-2.2331	MEF2C	4208	1.4827	2.5047e-05	SC5D	211423_s_at	-1.5195	0.0050375		KLRD1	1.63862	0.00190584
Alzheimer's Disease	ARL17B	Q8IVW1				Alzheimer's Disease	PAXIP1, PAXIP1L, PTIP	ENSG00000157212,ENST00000404141.6				Alzheimer's Disease	KIAA1149		Alzheimer's Disease	BACE1		Alzheimer's disease, Type 2 diabetes	PPAR-gamma	31620632		CARD8-AS1	100505812	1.8247	0.00066683	MRPS33	51650	2.3517	-2.2892	TCF7	6932	1.4817	5.3753e-11	NUDT9	218375_at	-1.5179	0.0032599		GZMA	1.61132	0.00235224
Alzheimer's Disease	KRBOX1	C9JBD0				Alzheimer's Disease	CTSB, CPSB, RECEUP	ENSG00000164733,ENST00000678629.1				Alzheimer's Disease	BACE1		Alzheimer's Disease	BACE		Alzheimer's disease, Type 2 diabetes	APOE	31607783		CARTPT	9607	-1.3686	0.0025764	TRUB1	142940	2.3515	-2.166	USP14	9097	1.4809	2.537e-10	ZZZ3	212893_at	-1.5159	0.00041865		GNLY	1.5618	0.00416451
Alzheimer's Disease	ALOX12-AS1					Alzheimer's Disease	SCZD6					Alzheimer's Disease	BACE		Alzheimer's Disease	KIAA1149		Alzheimer's disease, Type 2 diabetes	sodium-glucose cotransporter 2	31607783		CASC1	55259	-1.1947	0.034246	C3orf26	84319	2.3512	-1.7691	TTC37	9652	1.4799	3.9346e-07	RBBP4	210371_s_at	-1.5133	0.00019081		KLRB1	1.54902	0.00462433
Alzheimer's Disease	AZIN1-AS1					Alzheimer's Disease	NEFL, CMT2E, CMT1F, CMTDIG	ENSG00000277586,ENST00000610854.1				Alzheimer's Disease	KIAA1149		Alzheimer's Disease	BACE	22390835	Alzheimer's disease, Type 2 diabetes	alpha-glucosidase	31607783		CASP10	843	1.2527	0.011131	GSTA4	2941	2.3512	-1.6558	CCDC88A	55704	1.479	3.2993e-07	ECI2	218025_s_at	-1.5103	0.0002504		NCR3	1.53511	0.00599545
Alzheimer's Disease	APOC4-APOC2					Alzheimer's Disease	NEFL, CMT2E, CMT1F, CMTDIG	ENSG00000277586,ENST00000610854.1				Alzheimer's Disease	BACE	22390835	Alzheimer's Disease	BACE1		Alzheimer's disease, Type 2 diabetes	ADAS	31607783		CAV1	857	1.1217	0.044916	PSMC3	5702	2.3508	-1.79	ASF1A	25842	1.4772	1.1855e-06	FAM8A1	203420_at	-1.5094	0.00088126		ZEB2	1.4905	0.00783478
Alzheimer's Disease	DNM1L	O00429				Alzheimer's Disease	NEFL, CMT2E, CMT1F, CMTDIG	ENSG00000277586,ENST00000610854.1				Alzheimer's Disease	BACE1		Alzheimer's Disease	KIAA1149		Alzheimer's disease, Type 2 diabetes	GLP-1	31607783		CBFA2T2	9139	1.4201	2.3306e-05	LRRC40	55631	2.3508	-1.6927	ARHGAP28	79822	1.4644	8.6854e-07	SERPINI1	205352_at	-1.5085	0.000155		TGFBR3	1.46229	0.0105385
Alzheimer's Disease	GPC6	Q9Y625				Alzheimer's Disease	CLU, CLI, SGP2, TRPM2	ENSG00000120885,ENST00000316403.15				Alzheimer's Disease	KIAA1149		Alzheimer's Disease	BACE1		Alzheimer's disease, Type 2 diabetes	dipeptidyl peptidase-4	31607783		CBLN2	147381	-1.7238	3.6378e-05	PIAS2	9063	2.3503	-1.8739	HIBCH	26275	1.4623	3.6281e-05	SNAP91	204953_at	-1.5076	0.0050718		MIR24-2	1.4598	0.0103671
Alzheimer's Disease	COX10-AS1					Alzheimer's Disease	AD12					Alzheimer's Disease	BACE1		Alzheimer's Disease	BACE		Alzheimer's disease, Type 2 diabetes	TOMM40	31607783		CBLN4	140689	-2.0938	0.00036998	RBP5	83758	2.3495	-1.9952	ATP2A1	487	1.4621	0.0043557	C14orf132	218820_at	-1.5048	0.0020179		AOAH	1.45866	0.0116744
Alzheimer's Disease	OVCH1-AS1					Alzheimer's Disease	NRG1, HGL, HRGA, ARIA	ENSG00000157168,ENST00000652698.1				Alzheimer's Disease	BACE		Alzheimer's Disease	KIAA1149		Alzheimer's disease, Type 2 diabetes	insulin receptor	31607783		CCAR2	57805	-1.0722	0.0024029	MSH2	4436	2.3495	-2.4718	SLC25A30	253512	1.4558	5.0786e-05	GPM6A	209469_at	-1.5045	0.009571		GZMM	1.44273	0.0113371
Alzheimer's Disease	G3BP1	Q13283				Alzheimer's Disease	CRH	ENSG00000147571,ENST00000276571.5				Alzheimer's Disease	KIAA1149		Alzheimer's Disease	BACE	21782431					CCDC105	126402	1.1527	0.041282	R3HCC1	203069	2.3451	-1.757	IFI44L	10964	1.4555	0.00021876	PSMD6	202753_at	-1.5041	0.0015599		ZEB2	2.24928	0.279267
Alzheimer's Disease	FARP1	Q9Y4F1				Alzheimer's Disease	VLDLR, CAMRQ1	ENSG00000147852,ENST00000382099.2				Alzheimer's Disease	BACE	22390835	Alzheimer's Disease	BACE1						CCDC152	100129792	2.0442	6.0023e-07	UQCRC1	7384	2.3451	-2.0124	SMAD9	4093	1.4549	0.00073345	PRDX4	201923_at	-1.504	5.5238e-05		GK5	2.19664	0.265042
Alzheimer's Disease	STAG3L5P					Alzheimer's Disease	AD11					Alzheimer's Disease	BACE1		Alzheimer's Disease	KIAA1149						CCDC184	387856	-1.2881	0.011491	ATG7	10533	2.345	-1.7398	LGI1	9211	1.4497	0.00016346	UBE2E3	210024_s_at	-1.5038	0.00015453		GZMH	2.15664	0.366995
Alzheimer's Disease	STAG3L5P-PVRIG2P-PILRB					Alzheimer's Disease	C9orf72, FTDALS1, FTDALS, ALSFTD	ENSG00000147894,ENST00000619707.5				Alzheimer's Disease	KIAA1149		Alzheimer's Disease	BACE1						CCDC30	728621	-1.0801	0.042849	DHX36	170506	2.3446	-2.0335	MAP3K7CL	56911	1.447	0.0032183	PEG3	209242_at	-1.5027	0.0029094		CD8A	2.10394	0.428674
Alzheimer's Disease	LINC02653					Alzheimer's Disease	SIGMAR1, SRBP, ALS16, DSMA2	ENSG00000147955,ENST00000378892.5				Alzheimer's Disease	BACE1		Alzheimer's Disease	BACE						CCDC34	91057	-1.0329	0.0047213	CHCHD6	84303	2.3438	-1.4493	IBTK	25998	1.4444	1.8646e-07	PFKM	210976_s_at	-1.5026	0.00049757		GPR56	2.10044	0.334525
Alzheimer's Disease	LINC01712					Alzheimer's Disease	SIGMAR1, SRBP, ALS16, DSMA2	ENSG00000147955,ENST00000378892.5				Alzheimer's Disease	BACE		Alzheimer's Disease	KIAA1149						CCDC53	51019	-1.0748	0.008131	NTHL1	4913	2.3435	-2.2541	PTPRB	5787	1.4442	3.055e-06	BTBD3	202946_s_at	-1.5011	0.0016112		NKG7	2.0949	0.428674
Alzheimer's Disease	LINC01725					Alzheimer's Disease	VCP, IBMPFD1, CMT2Y, FTDALS6	ENSG00000165280,ENST00000448530.6				Alzheimer's Disease	KIAA1149		Alzheimer's Disease	BACE1	21974952					CCDC68	80323	-1.1278	0.010425	LOC150837	150837	2.3433	-1.9333	RGPD6///RGPD8///RGPD3///RGPD4///RGPD5	729540///727851///653489///285190///84220	1.4419	2.8026e-06	WRB	202749_at	-1.501	0.0015432		FCRL6	2.04599	0.376828
Alzheimer's Disease	LINC01508					Alzheimer's Disease	VCP, IBMPFD1, CMT2Y, FTDALS6	ENSG00000165280,ENST00000448530.6				Alzheimer's Disease	BACE	22390835	Alzheimer's Disease	BACE						CCDC85A	114800	-1.122	0.0075186	TLK1	9874	2.3428	-2.0372	KIAA1671	85379	1.4407	0.0023504	DHX29	212648_at	-1.5004	5.6958e-05		TGFBR3	2.03848	0.376828
Alzheimer's Disease	LINC02268					Alzheimer's Disease	VCP, IBMPFD1, CMT2Y, FTDALS6	ENSG00000165280,ENST00000448530.6				Alzheimer's Disease	BACE1		Alzheimer's Disease	KIAA1149						CCDC85C	317762	1.1685	0.00015254	JTV1	7965	2.341	-2.1953	CLCN3	1182	1.4396	5.7785e-06	EIF4E	201435_s_at	-1.4992	0.00026788		GZMB	2.02906	0.504513
Alzheimer's Disease	LINC02325					Alzheimer's Disease	GNE, GLCNE, IBM2, DMRV, NM	ENSG00000159921,ENST00000396594.7				Alzheimer's Disease	KIAA1149		Alzheimer's Disease	BACE1						CCDC96	257236	-1.1049	0.039422	TEX10	54881	2.3406	-2.4135	DPP9	91039	1.4387	8.5242e-10	BCAS2	203053_at	-1.4963	0.0032713		CTSW	2.01793	0.504513
Alzheimer's Disease	MEF2C-AS1					Alzheimer's Disease	GNE, GLCNE, IBM2, DMRV, NM	ENSG00000159921,ENST00000396594.7				Alzheimer's Disease	BACE1		Alzheimer's Disease	BACE						CCK	885	-1.7242	0.0085381	EEF1E1	9521	2.34	-1.6025	MED14	9282	1.4375	6.6428e-08	NEFM	205113_at	-1.4953	0.0010709		AOAH	1.98293	0.443927
Alzheimer's Disease	TSHZ1	Q6ZSZ6				Alzheimer's Disease	APBA1, X11, D9S411E, MINT1, LIN10	ENSG00000107282,ENST00000265381.7				Alzheimer's Disease	BACE		Alzheimer's Disease	KIAA1149						CCKBR	887	-1.3834	0.00077772	NIPA1	123606	2.3378	-1.5269	ARGLU1	55082	1.4362	5.8082e-05	CLK1	214683_s_at	-1.4889	2.5794e-05		KLRD1	1.95993	0.622618
Alzheimer's Disease	DCAF7	P61962				Alzheimer's Disease	UBQLN1, DA41	ENSG00000135018,ENST00000376395.9				Alzheimer's Disease	KIAA1149		Alzheimer's Disease	BACE1	21974952					CCL26	10344	1.378	0.0070437	NUAK1	9891	2.3375	-1.9485	CLEC7A	64581	1.4335	0.00064597	HPRT1	202854_at	-1.4887	0.00026209		PRSS23	1.95871	0.466005
Alzheimer's Disease	SIGMAR1	Q99720				Alzheimer's Disease	ABCA1, ABC1, HPALP1, TGD, HDLCQTL13	ENSG00000165029,ENST00000374736.8				Alzheimer's Disease	BACE	22390835	Alzheimer's Disease	BACE						CCNA1	8900	-1.4527	0.011317	CACNG1	786	2.3364	-1.896	LOC102724250///LOC101930059///NBPF15///NBPF11///NBPF1	102724250///101930059///284565///200030///55672	1.4324	3.6964e-08	CD200	209583_s_at	-1.4808	0.0040208		SAMD3	1.9344	0.475329
Alzheimer's Disease	BCKDK	O14874				Alzheimer's Disease	ABCA1, ABC1, HPALP1, TGD, HDLCQTL13	ENSG00000165029,ENST00000374736.8				Alzheimer's Disease	BACE1		Alzheimer's Disease	KIAA1149						CCNDBP1	23582	-1.7597	2.0947e-06	SHANK2	22941	2.3362	-1.9283	TOB1	10140	1.4317	0.0029879	TWF1	201745_at	-1.4805	0.0063711		BHLHE40	1.91008	0.688725
Alzheimer's Disease	RTN3	O95197				Alzheimer's Disease	GSN	ENSG00000148180,ENST00000373818.8				Alzheimer's Disease	KIAA1149		Alzheimer's Disease	BACE1						CCNYL1	151195	-1.1891	0.0015538	LOC643454	643454	2.3361	-2.1263	SCARB2	950	1.4301	1.306e-06	PAICS	201013_s_at	-1.4796	0.00013292		NCR3	1.89001	0.548469
Alzheimer's Disease	ABCA8	O94911				Alzheimer's Disease	CRAT, CAT1, NBIA8	ENSG00000095321,ENST00000318080.7				Alzheimer's Disease	BACE1		Alzheimer's Disease	BACE						CCNYL2	414194	-1.3978	0.020273	TMEM183A	92703	2.336	-1.7622	MUM1L1	139221	1.428	7.3412e-06	ISOC1	218170_at	-1.4794	0.00013924		SYNE1	1.87406	0.70976
Alzheimer's Disease	CDR1	P51861				Alzheimer's Disease	NOTCH1, TAN1, AOS5, AOVD1	ENSG00000148400,ENST00000651671.1				Alzheimer's Disease	BACE		Alzheimer's Disease	KIAA1149						CCSER2	54462	-1.0422	0.00029295	MRPL3	11222	2.3358	-2.1099	CPEB3	22849	1.4272	5.8321e-06	PTPRN2	203029_s_at	-1.4786	0.0036338		FGFBP2	1.83774	0.762179
Alzheimer's Disease	GEMIN7-AS1					Alzheimer's Disease	NOTCH1, TAN1, AOS5, AOVD1	ENSG00000148400,ENST00000651671.1				Alzheimer's Disease	KIAA1149		Alzheimer's Disease	BACE1	18162398					CCT2	10576	-1.2377	2.7676e-05	TMEM118	84900	2.3354	-1.5862	RBAK	57786	1.4271	8.7309e-10	PPP1R2	202165_at	-1.474	0.0083736		HIST1H1E	1.83713	0.762179
Alzheimer's Disease	UPK3B	Q9BT76				Alzheimer's Disease	PTGDS	ENSG00000107317,ENST00000371625.8				Alzheimer's Disease	BACE	22390835	Alzheimer's Disease	BACE						CCT4	10575	-1.1306	0.00010706	BCAS2	10286	2.3337	-1.6836	IKBKB	3551	1.4269	2.2791e-06	IARS	204744_s_at	-1.4736	1.2562e-05		KLRF1	1.83587	0.634132
Alzheimer's Disease	LINC00972					Alzheimer's Disease	ABCA2, ABC2, IDPOGSA	ENSG00000107331,ENST00000341511.11				Alzheimer's Disease	BACE1		Alzheimer's Disease	BACE1						CCT7	10574	-1.1049	0.014361	DNAJC19	131118	2.3328	-1.8979	DKFZP586B0319	26069	1.4248	1.0685e-08	FZD6	203987_at	-1.4733	0.0013367		TCL1A	5.50978	2.18305e-52
Alzheimer's Disease	LINC02008					Alzheimer's Disease	EHMT1, EUHMTASE1, KMT1D, DEL9q34, KLEFS1	ENSG00000181090,ENST00000462484.5				Alzheimer's Disease	KIAA1149		Alzheimer's Disease	BACE						CD200	4345	-1.9428	1.7235e-05	VTI1B	10490	2.3327	-1.5048	CNKSR2	22866	1.4243	0.012142	RSL24D1	217915_s_at	-1.4724	0.0011344		FCER2	4.93054	4.99813e-39
Alzheimer's Disease	AHSA1	O95433				Alzheimer's Disease	AD7					Alzheimer's Disease	BACE1		Alzheimer's Disease	KIAA1149						CD4	920	1.0083	0.040816	LYCAT	253558	2.3292	-2.037	NR1D2	9975	1.4237	7.1315e-08	SLTM	217828_at	-1.4692	0.004885		FCRL1	4.52488	6.66846e-30
Alzheimer's Disease	KHDRBS1	Q07666				Alzheimer's Disease	YME1L1, YME1L, PAMP, OPA11	ENSG00000136758,ENST00000613434.4				Alzheimer's Disease	BACE		Alzheimer's Disease	BACE1	18162398					CD44	960	1.6568	0.010559	RBM45	129831	2.3281	-2.5807	PATJ	10207	1.4215	0.00020343	CRY1	209674_at	-1.4688	0.00036279		VPREB3	4.1997	1.35698e-24
Alzheimer's Disease	MTCO2P12					Alzheimer's Disease	ALOX5	ENSG00000012779,ENST00000374391.7				Alzheimer's Disease	KIAA1149		Alzheimer's Disease	BACE						CD81	975	1.0409	0.0059337	TCEAL5	340543	2.3273	-1.7833	BMPR1A	657	1.4163	5.1236e-07	PIK3R4	212740_at	-1.468	0.00013136		FAM129C	4.19432	2.50701e-25
Alzheimer's Disease	CETP	P11597				Alzheimer's Disease	ALOX5	ENSG00000012779,ENST00000374391.7				Alzheimer's Disease	BACE1	23590342	Alzheimer's Disease	BACE1						CDADC1	81602	-1.0584	0.0070289	MYH10	4628	2.3271	-2.52	HAUS2	55142	1.4157	5.0979e-09	CAPN7	203356_at	-1.4675	0.00015931		LINC00926	4.08621	1.01503e-23
Alzheimer's Disease	STAG3	Q9UJ98				Alzheimer's Disease	ASAH2B, ASAH2C, ASAH2L					Alzheimer's Disease	BACE		Alzheimer's Disease	BACE						CDC37	11140	-1.8184	0.0078151	MYB	4602	2.3241	-1.6602	LDHB	3945	1.4155	2.4828e-05	KCTD9	218823_s_at	-1.4634	0.0019054		AFF3	3.98328	9.90479e-22
Alzheimer's Disease	AHCYL1	O43865				Alzheimer's Disease	CHAT, CMS6	ENSG00000070748,ENST00000395562.2				Alzheimer's Disease	KIAA1149		Alzheimer's Disease	KIAA1149						CDC42	998	-1.4498	0.021642	PCLO	27445	2.3221	-1.6481	LRRFIP2	9209	1.4148	4.5948e-07	TSPAN7	202242_at	-1.463	0.001793		HVCN1	3.97983	3.86454e-22
Alzheimer's Disease	LINC01965					Alzheimer's Disease	PARG	ENSG00000227345,ENST00000616448.1				Alzheimer's Disease	BACE1		Alzheimer's Disease	BACE1	20223661					CDC42EP3	10602	-1.0857	0.011228	WNT8A	7478	2.3212	-2.4021	ITFG1	81533	1.4141	2.6701e-07	SS18L1	213140_s_at	-1.462	0.0010371		MEF2C	3.90225	9.32393e-21
Alzheimer's Disease	TPPP	O94811				Alzheimer's Disease	ASAH2	ENSG00000188611,ENST00000329428.10				Alzheimer's Disease	BACE		Alzheimer's Disease	BACE						CDC42EP4	23580	1.264	0.00099529	UBE1DC1	79876	2.321	-1.7742	LCOR	84458	1.4134	2.8566e-05	CBWD7///CBWD6///CBWD3///CBWD5///CBWD2///CBWD1	220175_s_at	-1.4608	0.0034		MARCH1	3.6762	2.10195e-17
Alzheimer's Disease	AKR1C4	P17516				Alzheimer's Disease	CTNNA3, ARVD13	ENSG00000183230,ENST00000433211.7				Alzheimer's Disease	KIAA1149		Alzheimer's Disease	KIAA1149						CDC42EP5	148170	1.3545	0.018659	PLAC4	191585	2.32	-2.1206	SLC25A12	8604	1.4123	8.933e-06	GSAP	213142_x_at	-1.4598	0.0043164		PPAPDC1B	3.64785	2.83101e-17
Alzheimer's Disease	CLASRP	Q8N2M8				Alzheimer's Disease	LRRTM3	ENSG00000198739,ENST00000361320.5				Alzheimer's Disease	BACE	21782431	Alzheimer's Disease	BACE1						CDH12	1010	-1.3529	0.0084212	GPHN	10243	2.3196	-1.9133	MYH1	4619	1.4083	0.00078341	NME7	219553_at	-1.459	0.00019378		IRF8	3.60552	1.15476e-16
Alzheimer's Disease	CHI3L1	P36222				Alzheimer's Disease	SIRT1, SIR2L1	ENSG00000096717,ENST00000432464.5				Alzheimer's Disease	BACE1		Alzheimer's Disease	BACE						CDH13	1012	-1.9903	0.0069557	C10orf97	80013	2.3195	-2.1029	SYNJ2BP-COX16///SYNJ2BP	100529257///55333	1.4072	1.3348e-05	PRKD3	218236_s_at	-1.4584	0.001655		FCRLA	3.56708	5.59885e-16
Alzheimer's Disease	PSIP1	O75475				Alzheimer's Disease	RUFY2, KIAA1537	ENSG00000204130,ENST00000399200.7				Alzheimer's Disease	KIAA1149		Alzheimer's Disease	KIAA1149						CDH18	1016	-1.5808	0.00039852	AHSG	197	2.3195	-1.8653	MYH3	4621	1.4059	0.043039	SRP54	203605_at	-1.4581	0.00070262		CD79B	3.56601	1.34754e-16
Alzheimer's Disease	CHN2	P52757				Alzheimer's Disease	PLAU, URK, QPD, BDPLT5	ENSG00000122861,ENST00000446342.5				Alzheimer's Disease	BACE1		Alzheimer's Disease	BACE1	20223661					CDH7	1005	-1.9584	0.0041985	PDHA1	5160	2.3192	-2.1815	ARHGAP24	83478	1.4029	1.7525e-05	CAT	201432_at	-1.4579	0.0012427		CD79A	3.46748	2.02253e-15
Alzheimer's Disease	CDCA5	Q96FF9				Alzheimer's Disease	PLAU, URK, QPD, BDPLT5	ENSG00000122861,ENST00000446342.5				Alzheimer's Disease	BACE		Alzheimer's Disease	BACE						CDH8	1006	-1.1158	0.026484	C1orf165	79656	2.3176	-1.5552	E2F8	79733	1.4009	0.0059911	FAM179B	213304_at	-1.4556	0.0003291		SWAP70	3.45092	7.10997e-15
Alzheimer's Disease	ACOT7	O00154				Alzheimer's Disease	SCZD11					Alzheimer's Disease	KIAA1149		Alzheimer's Disease	KIAA1149						CDH9	1007	-1.168	0.022128	EID2	163126	2.3172	-1.7096	DDR2	4921	1.4005	6.7863e-05	PSMG1	203405_at	-1.4534	5.2706e-06		RALGPS2	3.41645	1.32539e-14
Alzheimer's Disease	CHRNA2	Q15822				Alzheimer's Disease	PPIF, CYP3	ENSG00000108179,ENST00000225174.8				Alzheimer's Disease	BACE1	23590342	Alzheimer's Disease	BACE1						CDIPT-AS1	440356	-1.1406	0.029271	DNAJC8	22826	2.3156	-1.6638	MYLIP	29116	1.3979	1.8175e-06	FAIM	220643_s_at	-1.4516	0.0033667		IL4R	3.3667	3.70666e-14
Alzheimer's Disease	CHRNA4	P43681				Alzheimer's Disease	SNCG, BCSG1	ENSG00000173267,ENST00000348795.8				Alzheimer's Disease	BACE		Alzheimer's Disease	BACE						CDK10	8558	1.4022	5.1377e-06	SAMM50	25813	2.3151	-1.7727	MDN1	23195	1.3966	1.2957e-06	MRPL19	203465_at	-1.45	0.00082071		BACH2	3.36177	4.97567e-14
Alzheimer's Disease	NLRP3	Q96P20				Alzheimer's Disease	FAS, TNFRSF6, APT1, CD95, ALPS1A	ENSG00000026103,ENST00000652046.1				Alzheimer's Disease	KIAA1149		Alzheimer's Disease	KIAA1149						CDK13	8621	2.2304	1.3766e-09	PFDN1	5201	2.3136	-1.7324	CACNA2D1	781	1.3956	9.435e-05	CNOT8	202164_s_at	-1.4493	0.00086361		BANK1	3.31985	1.45385e-13
Alzheimer's Disease	ALPK2	Q86TB3				Alzheimer's Disease	FAS, TNFRSF6, APT1, CD95, ALPS1A	ENSG00000026103,ENST00000652046.1				Alzheimer's Disease	BACE1	20223661	Alzheimer's Disease	BACE	20347593					CDK7	1022	-1.7219	0.0090697	CAMSAP1	157922	2.3115	-1.4443	FEZ2	9637	1.3922	0.00031633	CCT6B	206587_at	-1.449	0.0051906		HLA-DQB1	3.67537	4.44797e-20
Alzheimer's Disease	MED12L	Q86YW9				Alzheimer's Disease	FAS, TNFRSF6, APT1, CD95, ALPS1A	ENSG00000026103,ENST00000652046.1				Alzheimer's Disease	BACE		Alzheimer's Disease	BACE1						CDKL1	8814	-2.0388	0.0023186	KIAA1191	57179	2.3104	-2.6056	TRDN	10345	1.3915	2.5293e-05	GLRX3	209080_x_at	-1.4464	0.0035208		MS4A1	3.5516	3.26096e-18
Alzheimer's Disease	ARAP2	Q8WZ64				Alzheimer's Disease	IDE	ENSG00000119912,ENST00000371581.9				Alzheimer's Disease	KIAA1149		Alzheimer's Disease	KIAA1149						CDKL5	6792	-1.346	0.0022823	TM2D2	83877	2.3103	-1.7277	ACADM	34	1.391	0.00082979	MFF	219137_s_at	-1.4456	0.00082737		BANK1	3.5251	9.07725e-18
Alzheimer's Disease	C10orf71	Q711Q0				Alzheimer's Disease	AD6					Alzheimer's Disease	BACE1		Alzheimer's Disease	BACE1						CDKN3	1033	-1.2557	0.022841	IMP4	92856	2.31	-1.9487	DICER1	23405	1.3909	1.2054e-06	TSPYL1	221493_at	-1.4442	0.0025372		HLA-DRA	3.35661	6.09235e-16
Alzheimer's Disease	SERPINA3	P01011				Alzheimer's Disease	SORBS1, SH3D5, SH3P12, KIAA1296	ENSG00000095637,ENST00000371247.6				Alzheimer's Disease	BACE		Alzheimer's Disease	BACE						CEBPB	1051	1.8001	1.6795e-07	RIMBP2	23504	2.3098	-1.4666	OGT	8473	1.3871	2.6839e-05	VBP1	201472_at	-1.4433	0.0028103		FCRLA	3.34584	4.86634e-15
Alzheimer's Disease	LRRK2	Q5S007				Alzheimer's Disease	CALHM2, FAM26B	ENSG00000138172,ENST00000260743.10				Alzheimer's Disease	KIAA1149		Alzheimer's Disease	KIAA1149						CEBPD	1052	1.3505	0.00014833	CBX4	8535	2.3081	-2.0517	BCAS2	10286	1.3871	5.5467e-05	TOX	204529_s_at	-1.4407	0.0057449		CD79A	3.29486	4.86634e-15
Alzheimer's Disease	CLPTM1	O96005				Alzheimer's Disease	CALHM1, FAM26C	ENSG00000185933,ENST00000329905.5				Alzheimer's Disease	BACE1	20223661	Alzheimer's Disease	BACE	20347593					CECR2	27443	1.4495	0.00014059	PRPS1	5631	2.3074	-2.0963	TEAD1	7003	1.3835	9.6823e-05	ACAP2	212476_at	-1.4404	0.00044033		CD83	3.2713	1.12088e-14
Alzheimer's Disease	ANO4	Q32M45				Alzheimer's Disease	SORCS1	ENSG00000108018,ENST00000263054.10				Alzheimer's Disease	BACE		Alzheimer's Disease	BACE1						CECR6	27439	-1.1157	0.036393	DHRS7B	25979	2.3072	-2.1121	MKL2	57496	1.3818	6.7377e-10	CPD	201941_at	-1.4373	0.0031308		IRF8	3.19136	1.78614e-13
Alzheimer's Disease	AGBL1	Q96MI9				Alzheimer's Disease	CASP7, MCH3	ENSG00000165806,ENST00000369318.7				Alzheimer's Disease	KIAA1149		Alzheimer's Disease	KIAA1149						CEL	1056	2.1035	0.00023019	SLC25A16	8034	2.3055	-1.5627	DZIP3	9666	1.3802	5.8211e-07	ETNK1	219017_at	-1.4368	0.0028029		CD74	3.19002	5.2708e-14
Alzheimer's Disease	ACKR2	O00590				Alzheimer's Disease	CACUL1, CAC1, C10orf46	ENSG00000151893,ENST00000369151.8				Alzheimer's Disease	BACE1		Alzheimer's Disease	BACE1						CELA3B	23436	-1.0674	0.045877	C2orf32	25927	2.3048	-2.0962	DMD	1756	1.3799	7.1087e-06	ACADM	202502_at	-1.4367	0.00049526		FCRL1	3.18057	3.00222e-13
Alzheimer's Disease	CEACAM20	Q6UY09				Alzheimer's Disease	HCCA2	ENSG00000182208,ENST00000329957.7				Alzheimer's Disease	BACE		Alzheimer's Disease	BACE						CENPBD1P1	65996	1.2969	3.7548e-06	TM7SF2	7108	2.3044	-1.6934	WSB1	26118	1.3766	6.1671e-06	IKBKAP	202491_s_at	-1.4343	4.1152e-05		HLA-DPA1	3.14984	1.3425e-13
Alzheimer's Disease	ZNF813	Q6ZN06				Alzheimer's Disease	INS, MODY10, IDDM2, PNDM4	ENSG00000254647,ENST00000381330.4				Alzheimer's Disease	KIAA1149		Alzheimer's Disease	KIAA1149						CENPU	79682	-1.0786	0.031029	DTX4	23220	2.3041	-1.6379	MYZAP	100820829	1.3765	0.00027408	MTX2	203517_at	-1.428	0.0011642		LINC00926	3.14302	4.75297e-13
Alzheimer's Disease	CNR2	P34972				Alzheimer's Disease	INS, MODY10, IDDM2, PNDM4	ENSG00000254647,ENST00000381330.4				Alzheimer's Disease	BACE1	18166458	Alzheimer's Disease	BACE	20347593					CENPW	387103	-1.4838	0.009469	LOC345222	345222	2.3034	-1.3771	COL6A1	1291	1.3756	0.00037286	UBE3B	213822_s_at	-1.4277	0.0035577		MARCH1	3.13816	8.44667e-13
Alzheimer's Disease	COL4A4	P53420				Alzheimer's Disease	INS, MODY10, IDDM2, PNDM4	ENSG00000254647,ENST00000381330.4				Alzheimer's Disease	BACE		Alzheimer's Disease	BACE1						CEP192	55125	-1.2147	0.022614	TNRC8	27325	2.3034	-2.1375	LARS	51520	1.3751	2.5461e-10	ARPC5	211963_s_at	-1.4258	0.0025423		VPREB3	3.10424	3.57252e-12
Alzheimer's Disease	COL12A1	Q99715				Alzheimer's Disease	INS, MODY10, IDDM2, PNDM4	ENSG00000254647,ENST00000381330.4				Alzheimer's Disease	KIAA1149		Alzheimer's Disease	KIAA1149						CEP41	95681	-1.228	0.029724	HSF2BP	11077	2.3033	-1.87	RWDD3	25950	1.3697	1.2256e-05	CYB5R4	219079_at	-1.4246	0.0059538		RALGPS2	3.06904	2.42581e-12
Alzheimer's Disease	COMT	P21964				Alzheimer's Disease	APBB1, FE65	ENSG00000166313,ENST00000609360.6				Alzheimer's Disease	BACE1	18166458	Alzheimer's Disease	BACE1						CEP63	80254	-1.442	0.0054917	LOC283951	283951	2.302	-1.8354	PTER	9317	1.3624	2.8364e-05	TUBG1	201714_at	-1.4231	0.00016497		HLA-DMB	3.06246	2.9734e-12
Alzheimer's Disease	CP	P00450				Alzheimer's Disease	BDNF	ENSG00000176697,ENST00000525950.5				Alzheimer's Disease	BACE		Alzheimer's Disease	BACE						CEP89	84902	1.2979	0.016935	SLC4A1AP	22950	2.3018	-1.9773	FAM179B	23116	1.3621	4.4949e-08	SHOC2	202777_at	-1.4207	0.00040107		SWAP70	3.05284	4.40163e-12
Alzheimer's Disease	CR1L	Q2VPA4				Alzheimer's Disease	SLC1A2, EAAT2, DEE41	ENSG00000110436,ENST00000647104.1				Alzheimer's Disease	KIAA1149		Alzheimer's Disease	KIAA1149						CERS1///GDF1	10715///2657	1.8107	2.3387e-05	COPS6	10980	2.3009	-2.8453	XRN1	54464	1.3577	0.00012309	FMR1	215245_x_at	-1.4196	0.0089725		FCER2	3.01118	2.10779e-11
Alzheimer's Disease	CREB1	P16220				Alzheimer's Disease	CNTF	ENSG00000242689,ENST00000361987.6				Alzheimer's Disease	BACE1	18166458	Alzheimer's Disease	BACE	20347593					CERS4	79603	1.6298	0.0078023	NDUFA10	4705	2.299	-1.6436	EFHC1	114327	1.3562	2.3857e-07	PLS1	205190_at	-1.4194	0.0060985		FAM129C	2.99637	1.52508e-11
Alzheimer's Disease	CRK	P46108				Diabetes Mellitus	CTRC, CLCR	ENSG00000162438,ENST00000375949.5				Alzheimer's Disease	BACE		Alzheimer's Disease	BACE1						CFAP20	29105	-1.1402	9.7996e-05	ACLY	47	2.298	-1.7923	RNF168	165918	1.3519	2.3959e-05	SMARCA5	213251_at	-1.4186	0.004859		AFF3	2.95412	5.66403e-11
Alzheimer's Disease	CRMP1	Q14194				Diabetes Mellitus	CELA2A, ELA2A, AOMS4	ENSG00000142615,ENST00000359621.5				Alzheimer's Disease	KIAA1149		Alzheimer's Disease	KIAA1149						CFAP206	154313	-1.295	0.0088628	RHEBL1	121268	2.2975	-2.1397	TNKS2	80351	1.35	4.5289e-06	UAP1	209340_at	-1.4179	0.00027617		IGJ	7.53295	1.11347e-70
Alzheimer's Disease	CRP	P02741				Diabetes Mellitus	ECE1	ENSG00000117298,ENST00000357071.8				Alzheimer's Disease	BACE1	18171614	Alzheimer's Disease	BACE1						CFAP36	112942	-1.0124	1.3636e-05	LTB4R2///CIDEB	56413///27141	2.2961	-2.2432	SLC4A7	9497	1.3484	8.628e-05	YBX1	208628_s_at	-1.4177	0.0021519		MZB1	6.30517	2.96368e-71
Alzheimer's Disease	PARP1	P09874				Diabetes Mellitus	ECE1	ENSG00000117298,ENST00000357071.8				Alzheimer's Disease	BACE		Alzheimer's Disease	BACE						CFAP57	149465	1.3328	0.034541	NSDHL	50814	2.2952	-2.1338	YTHDC2	64848	1.3479	1.3638e-05	MTUS2	214961_at	-1.4156	0.00034572		CD79A	3.13119	1.57062e-18
Alzheimer's Disease	CSF2	P04141				Diabetes Mellitus	SELENON, SEPN1, SELN, RSMD1, CFTD	ENSG00000162430,ENST00000361547.7				Alzheimer's Disease	KIAA1149		Alzheimer's Disease	KIAA1149						CFAP69	79846	-1.8137	0.0037249	NDUFV2	4729	2.2947	-1.9771	LMO7	4008	1.3472	5.6214e-08	SKIV2L2	212896_at	-1.4153	0.00035745		MS4A1	3.07022	1.54242e-17
Alzheimer's Disease	LINC00343					Diabetes Mellitus	SELENON, SEPN1, SELN, RSMD1, CFTD	ENSG00000162430,ENST00000361547.7				Alzheimer's Disease	BACE1	18171614	Alzheimer's Disease	BACE1	18166458					CFI	3426	1.4209	0.012498	SFPQ	6421	2.2934	-2.0236	MEGF10	84466	1.346	6.9845e-06	SLC30A1	212907_at	-1.4148	0.00069393		BANK1	3.06033	2.725e-17
Alzheimer's Disease	TCAM1P					Diabetes Mellitus	NR0B2, SHP	ENSG00000131910,ENST00000254227.4				Alzheimer's Disease	BACE		Alzheimer's Disease	BACE						CHAC2	494143	-1.4463	0.034435	CDH13	1012	2.2916	-1.6862	PRKCQ	5588	1.3442	1.4095e-06	NEBL	203961_at	-1.4139	0.00048485		FCRLA	3.04527	1.39239e-16
Alzheimer's Disease	IGSF23	A1L1A6				Diabetes Mellitus	SDC3, SYND3, SDCN	ENSG00000162512,ENST00000339394.7				Alzheimer's Disease	KIAA1149		Alzheimer's Disease	KIAA1149						CHAF1B	8208	-1.8831	0.00090834	LRRC20	55222	2.2911	-1.7221	PHKB	5257	1.3438	0.00027597	MRPS12	204331_s_at	-1.4124	0.0015066		RALGPS2	2.81456	5.06793e-14
Alzheimer's Disease	CTNNA2	P26232				Diabetes Mellitus	CCDC28B, MGC1203	ENSG00000160050,ENST00000421922.6				Alzheimer's Disease	BACE1	18166458	Alzheimer's Disease	BACE1	18166458					CHCHD2	51142	-1.0426	6.3887e-06	OCA2	4948	2.2904	-1.6046	NRAP	4892	1.3424	0.00069989	C1D	200056_s_at	-1.4053	0.0018342		SWAP70	2.78343	1.55879e-13
Alzheimer's Disease	CTSB	P07858				Diabetes Mellitus	GJA4, CX37	ENSG00000187513,ENST00000342280.5				Alzheimer's Disease	BACE		Alzheimer's Disease	BACE						CHD7	55636	1.0895	0.0069653	C11orf73	51501	2.2904	-1.5652	LIMA1	51474	1.3421	2.4829e-07	C11orf58	200084_at	-1.4048	0.0011729		MEF2C	2.74086	5.17742e-13
Alzheimer's Disease	CTSD	P07339				Diabetes Mellitus	TRIT1, IPT, COXPD35	ENSG00000043514,ENST00000372818.5				Alzheimer's Disease	KIAA1149		Alzheimer's Disease	KIAA1149						CHGB	1114	-1.5226	0.010053	CAPN5	726	2.2897	-2.381	PPARGC1B	133522	1.342	0.0012239	PPM1A	203966_s_at	-1.4046	7.8283e-05		CD79B	2.70302	6.77314e-13
Alzheimer's Disease	RMDN2	Q96LZ7				Diabetes Mellitus	ZMPSTE24, FACE1, STE24, MADB	ENSG00000084073,ENST00000372759.4				Alzheimer's Disease	BACE1	18171615	Alzheimer's Disease	BACE1	18166458					CHI3L1	1116	1.3072	0.036023	MECR	51102	2.2882	-1.8939	HEG1	57493	1.3403	4.0155e-05	WSB2	201760_s_at	-1.4042	0.0035228		FAM129C	2.68595	1.96707e-12
Alzheimer's Disease	CUX1	P39880;Q13948				Diabetes Mellitus	ZMPSTE24, FACE1, STE24, MADB	ENSG00000084073,ENST00000372759.4				Alzheimer's Disease	BACE		Alzheimer's Disease	BACE						CHKB-CPT1B///CPT1B	386593///1375	1.0838	0.021129	TMEM85	51234	2.2877	-1.4264	CPED1	79974	1.3393	2.0528e-05	SPCS1	217927_at	-1.3998	4.1188e-05		HLA-DRA	2.66978	1.25459e-12
Alzheimer's Disease	SLC25A48	Q6ZT89				Diabetes Mellitus	SLC2A1, GLUT1, HTLVR, DYT18, PED, GLUT1DS, EIG12, DYT9, SDCHCN	ENSG00000117394,ENST00000426263.9				Alzheimer's Disease	KIAA1149		Alzheimer's Disease	KIAA1149						CHL1	10752	-1.2067	0.0056577	ARNTL2	56938	2.2855	-2.0362	NT5C3A	51251	1.3383	8.8573e-05	PRKAR1A	200603_at	-1.3995	0.005014		HLA-DQA1	2.6611	1.62389e-12
Alzheimer's Disease	NKAIN2	Q5VXU1				Diabetes Mellitus	SLC2A1, GLUT1, HTLVR, DYT18, PED, GLUT1DS, EIG12, DYT9, SDCHCN	ENSG00000117394,ENST00000426263.9				Alzheimer's Disease	BACE1	19428244	Alzheimer's Disease	BACE1	18171614					CHML	1122	-1.0454	0.0065921	TMEM158	25907	2.2853	-1.5524	IGDCC4	57722	1.3362	0.00017798	PRKACB	202741_at	-1.3995	0.005357		LINC00926	2.65662	3.81305e-12
Alzheimer's Disease	CYP8B1	Q9UNU6				Diabetes Mellitus	SLC2A1, GLUT1, HTLVR, DYT18, PED, GLUT1DS, EIG12, DYT9, SDCHCN	ENSG00000117394,ENST00000426263.9				Alzheimer's Disease	BACE		Alzheimer's Disease	BACE						CHMP2A	27243	-1.0478	0.015063	GARNL3	84253	2.2851	-2.1371	ARHGAP29	9411	1.3353	1.6532e-06	PPIP5K2	203253_s_at	-1.3973	0.00019556		VPREB3	2.63705	1.74521e-11
Alzheimer's Disease	CYP19A1	P11511				Diabetes Mellitus	SLC2A1, GLUT1, HTLVR, DYT18, PED, GLUT1DS, EIG12, DYT9, SDCHCN	ENSG00000117394,ENST00000426263.9				Alzheimer's Disease	KIAA1149		Alzheimer's Disease	KIAA1149						CHN1	1123	-1.269	0.0011589	TMEM121	80757	2.285	-1.9421	FYCO1	79443	1.3349	0.00011585	RPA1	201528_at	-1.3971	0.0076173		HLA-DMB	2.61686	9.55989e-12
Alzheimer's Disease	DAPK1	P53355				Diabetes Mellitus	SLC2A1, GLUT1, HTLVR, DYT18, PED, GLUT1DS, EIG12, DYT9, SDCHCN	ENSG00000117394,ENST00000426263.9				Alzheimer's Disease	BACE1	19477642	Alzheimer's Disease	BACE1	18171614					CHP1	11261	-1.034	0.0013221	PEBP1	5037	2.2849	-2.5275	HOXA10-HOXA9///MIR196B///HOXA9	100534589///442920///3205	1.3343	0.00041358	LOC101928625///MED21	209362_at	-1.3952	0.0015863		MARCH1	2.6154	1.63509e-11
Alzheimer's Disease	FSIP1	Q8NA03				Diabetes Mellitus	ANGPTL3, ANGPT5, FHBL2	ENSG00000132855,ENST00000371129.4				Alzheimer's Disease	BACE		Alzheimer's Disease	BACE						CHRM1	1128	-1.1285	0.011855	TTLL11	158135	2.2838	-1.3768	DENND1B	163486	1.3328	2.7164e-06	GAD2	206780_at	-1.3952	0.0049405		IRF8	2.44748	7.04364e-10
Alzheimer's Disease	DBN1	Q16643				Diabetes Mellitus	LEPR, OBR, LEPRD	ENSG00000116678,ENST00000371060.7				Alzheimer's Disease	KIAA1149		Alzheimer's Disease	KIAA1149						CHRM3	1131	-1.0306	0.012389	LOC283454	283454	2.2832	-1.5953	PRR16	51334	1.3318	0.0013495	RTCA	203594_at	-1.3928	0.0085479		UBE2J1	2.44739	3.00082e-10
Alzheimer's Disease	DMXL1	Q9Y485				Diabetes Mellitus	UOX					Alzheimer's Disease	BACE1	19477642	Alzheimer's Disease	BACE1	18166458					CHST11	50515	1.2182	0.0014752	GUF1	60558	2.2821	-1.4246	MBNL1	4154	1.3317	1.5397e-05	ACOT1///ACOT2	202982_s_at	-1.3869	0.00045386		HLA-DMA	2.41709	6.92188e-10
Alzheimer's Disease	BMPER	Q8N8U9				Diabetes Mellitus	PTPN22, PEP, PTPN8, LYP	ENSG00000134242,ENST00000538253.5				Alzheimer's Disease	BACE		Alzheimer's Disease	BACE						CHST6	4166	2.8256	9.7996e-05	NIT1	4817	2.2821	-2.4237	NNT	23530	1.3308	2.4584e-05	CGRRF1	204605_at	-1.385	0.0044832		SH2D1B	4.39227	2.13727e-18
Alzheimer's Disease	DLG4	P78352				Diabetes Mellitus	PTPN22, PEP, PTPN8, LYP	ENSG00000134242,ENST00000538253.5				Alzheimer's Disease	KIAA1149		Alzheimer's Disease	KIAA1149						CISH	1154	-1.2331	0.0075005	RPL26L1	51121	2.2821	-1.4004	PLCD4	84812	1.3298	0.00059149	PREPL	212215_at	-1.3767	0.00074146		KLRF1	3.69818	2.33245e-11
Alzheimer's Disease	DLX5	P56178				Diabetes Mellitus	PTPN22, PEP, PTPN8, LYP	ENSG00000134242,ENST00000538253.5				Alzheimer's Disease	BACE1	19428244	Alzheimer's Disease	BACE1	18171615					CKMT1A///CKMT1B	548596///1159	-1.4877	0.00014407	FAM122A	116224	2.2814	-2.1537	TNRC6B	23112	1.3294	4.1625e-06	HMGB2	208808_s_at	-1.3745	0.0052034		SPON2	3.66167	2.68047e-11
Alzheimer's Disease	DPP4	P27487				Diabetes Mellitus	VANGL1, STBM2	ENSG00000173218,ENST00000369510.8				Alzheimer's Disease	BACE		Alzheimer's Disease	BACE						CLDN15	24146	1.3116	7.2122e-05	SURF2	6835	2.2814	-2.2254	DNM1L	10059	1.3286	7.7123e-08	RANBP6	213019_at	-1.3734	0.0039937		CLIC3	3.59855	1.25174e-10
Alzheimer's Disease	RCAN1	P53805				Diabetes Mellitus	VANGL1, STBM2	ENSG00000173218,ENST00000369510.8				Alzheimer's Disease	KIAA1149		Alzheimer's Disease	KIAA1149						CLEC18A///CLEC18C	348174///283971	1.2903	0.039286	LOC128977	128977	2.2813	-1.8136	MYH13	8735	1.3268	0.0018945	BCLAF1	201084_s_at	-1.3724	0.00050148		TYROBP	3.43169	2.19738e-09
Alzheimer's Disease	AGT	P01019				Diabetes Mellitus	TPM3, NEM1, CFTD, CAPM1	ENSG00000143549,ENST00000330188.13				Alzheimer's Disease	APCS	19372378	Alzheimer's Disease	BACE1	19428244					CLEC2L	154790	-1.4918	0.0068496	LOC338758	338758	2.2807	-1.8839	MDFIC	29969	1.3226	4.633e-05	ADSS	221761_at	-1.3715	0.00055017		PTGDS	3.42543	1.58598e-08
Alzheimer's Disease	DYRK1A	Q13627				Diabetes Mellitus	TPM3, NEM1, CFTD, CAPM1	ENSG00000143549,ENST00000330188.13				Alzheimer's Disease	PTX2		Alzheimer's Disease	BACE						CLGN	1047	-2.056	0.00086641	DKFZP586K1520	26106	2.28	-1.3559	PGF	5228	1.3221	3.7788e-10	PPP2CB	201375_s_at	-1.3697	0.00098901		FCER1G	3.24915	8.36421e-08
Alzheimer's Disease	PLPP4	Q5VZY2				Diabetes Mellitus	TPM3, NEM1, CFTD, CAPM1	ENSG00000143549,ENST00000330188.13				Alzheimer's Disease	BACE1	18162398	Alzheimer's Disease	KIAA1149						CLHC1	130162	-1.1779	0.035524	KCNQ3	3786	2.2775	-1.9756	CLASP2	23122	1.3191	1.5991e-07	ITFG1	221449_s_at	-1.3693	0.0020774		GZMB	3.21212	6.82712e-08
Alzheimer's Disease	AIF1	P55008				Diabetes Mellitus	SHC1	ENSG00000160691,ENST00000448116.6				Alzheimer's Disease	BACE		Alzheimer's Disease	BACE1	19477642					CLRN3	119467	-1.346	0.037094	WHSC1L1	54904	2.2755	-1.6077	NBPF20///NBPF10///NBPF8///NBPF9///NBPF15///NBPF11///NBPF12///NBPF14	100288142///100132406///728841///400818///284565///200030///149013///25832	1.3168	3.1245e-06	ENOPH1	217956_s_at	-1.3686	0.00070046		FGFBP2	3.09146	4.18827e-07
Alzheimer's Disease	ABCA2	Q9BZC7				Diabetes Mellitus	LMNA, LMN1, EMD2, FPLD2, CMD1A, HGPS	ENSG00000160789,ENST00000448611.6				Alzheimer's Disease	BACE1		Alzheimer's Disease	BACE						CLTC-IT1	100506863	1.2271	0.0085677	SUMO1	7341	2.2754	-1.7858	ITGB1BP2	26548	1.3145	0.00010224	TMEM50A	217766_s_at	-1.3685	0.0004553		PRSS23	3.06232	8.31795e-07
Alzheimer's Disease	SPRED2	Q7Z698				Diabetes Mellitus	LMNA, LMN1, EMD2, FPLD2, CMD1A, HGPS	ENSG00000160789,ENST00000448611.6				Alzheimer's Disease	BACE		Alzheimer's Disease	KIAA1149						CMBL	134147	1.8803	5.7508e-07	TAS2R50	259296	2.2736	-1.985	AZIN1	51582	1.3138	2.1643e-05	LZTFL1	218437_s_at	-1.3676	0.00053006		GNLY	3.00144	1.58049e-06
Alzheimer's Disease	C3orf67	Q6ZVT6				Diabetes Mellitus	LMNA, LMN1, EMD2, FPLD2, CMD1A, HGPS	ENSG00000160789,ENST00000448611.6				Alzheimer's Disease	KIAA1149		Alzheimer's Disease	BACE1	19477642					CMSS1	84319	-1.2063	2.5407e-05	TOP2B	7155	2.272	-2.2635	TTC14	151613	1.3124	5.2112e-08	CSGALNACT2	222235_s_at	-1.363	0.002709		PRF1	2.9718	2.40301e-06
Alzheimer's Disease	ENO2	P09104				Diabetes Mellitus	LMNA, LMN1, EMD2, FPLD2, CMD1A, HGPS	ENSG00000160789,ENST00000448611.6				Alzheimer's Disease	BACE1	18162398	Alzheimer's Disease	BACE						CMTM1	113540	-1.4726	0.016683	KRT6B	3854	2.2712	-2.565	AGPAT5	55326	1.3103	0.00033524	SRSF10	206095_s_at	-1.3622	5.5032e-05		RHOC	2.95872	3.75433e-06
Alzheimer's Disease	C9orf72	Q96LT7				Diabetes Mellitus	LMNA, LMN1, EMD2, FPLD2, CMD1A, HGPS	ENSG00000160789,ENST00000448611.6				Alzheimer's Disease	BACE		Alzheimer's Disease	KIAA1149						CNIH3	149111	-1.2272	0.025303	TMED4	222068	2.2706	-1.6526	CHD2	1106	1.3082	1.3348e-05	NECAP1	209300_s_at	-1.3597	0.0001881		FCGR3A	2.94675	3.95125e-06
Alzheimer's Disease	EPHB2	P29323				Diabetes Mellitus	LMNA, LMN1, EMD2, FPLD2, CMD1A, HGPS	ENSG00000160789,ENST00000448611.6				Alzheimer's Disease	BACE1		Alzheimer's Disease	BACE1	19428244					CNN3	1266	1.3322	0.0024696	PTS	5805	2.2703	-1.9639	NUDT12	83594	1.3065	0.00017412	PRPF18	221547_at	-1.3572	0.0044299		TTC38	2.92458	5.93482e-06
Alzheimer's Disease	EPO	P01588				Diabetes Mellitus	LMNA, LMN1, EMD2, FPLD2, CMD1A, HGPS	ENSG00000160789,ENST00000448611.6				Alzheimer's Disease	BACE		Alzheimer's Disease	BACE						CNOT10	25904	-1.6498	0.0031698	UBE2N	7334	2.2691	-1.4384	USP16	10600	1.3032	0.00012735	NR0B1	206645_s_at	-1.3572	0.006189		NCR3	2.91087	7.34096e-06
Alzheimer's Disease	AKT1	P31749				Diabetes Mellitus	LMNA, LMN1, EMD2, FPLD2, CMD1A, HGPS	ENSG00000160789,ENST00000448611.6				Alzheimer's Disease	KIAA1149		Alzheimer's Disease	KIAA1149						CNPY3	10695	1.0258	0.0018043	C15orf37	283687	2.2673	-1.6551	RET	5979	1.3027	3.463e-05	FUCA1	202838_at	-1.3567	0.0039456		AOAH	2.80125	1.6849e-05
Alzheimer's Disease	EYA4	O95677				Diabetes Mellitus	LMNA, LMN1, EMD2, FPLD2, CMD1A, HGPS	ENSG00000160789,ENST00000448611.6				Alzheimer's Disease	BACE1	20579874	Alzheimer's Disease	APCS	19372378					CNRIP1	25927	-1.0091	0.00013141	NDUFA7	4701	2.2655	-2.2668	UTRN	7402	1.3023	1.6742e-06	ATG3	221492_s_at	-1.3558	0.0070195		NKG7	2.71941	6.03518e-05
Alzheimer's Disease	ESR2	Q92731				Diabetes Mellitus	LMNA, LMN1, EMD2, FPLD2, CMD1A, HGPS	ENSG00000160789,ENST00000448611.6				Alzheimer's Disease	BACE		Alzheimer's Disease	PTX2						CNST	163882	-1.1386	0.0071156	ATP9A	10079	2.2649	-2.0059	MYOM2	9172	1.3015	0.00063325	ARMCX1	218694_at	-1.3553	6.7003e-05		KLRD1	2.71389	7.30898e-05
Alzheimer's Disease	ALB	P02768				Diabetes Mellitus	LMNA, LMN1, EMD2, FPLD2, CMD1A, HGPS	ENSG00000160789,ENST00000448611.6				Alzheimer's Disease	KIAA1149		Alzheimer's Disease	BACE1	22325942					CNTNAP2	26047	-1.5784	0.0023491	NHP2L1	4809	2.2641	-1.9356	ABCA8	10351	1.3008	0.00019643	PSMD14	212296_at	-1.3549	0.002801		GPR56	2.70922	7.90215e-05
Alzheimer's Disease	ALDH2	P05091				Diabetes Mellitus	PEA15, HMAT1, PED	ENSG00000162734,ENST00000368076.1				Alzheimer's Disease	BACE1	20579874	Alzheimer's Disease	BACE						CNTNAP5	129684	-1.0628	0.017338	MRPS27	23107	2.2625	-2.3271	CCSER2	54462	1.3006	7.5635e-05	NFIL3	203574_at	-1.3538	0.0085378		IGFBP7	6.47751	3.11914e-53
Alzheimer's Disease	FANCD2	Q9BXW9				Diabetes Mellitus	MPZ, CMT1B, CMTDID, DSS, CHN2	ENSG00000158887,ENST00000533357.5				Alzheimer's Disease	BACE		Alzheimer's Disease	KIAA1149						COA1	55744	-1.6089	0.00013484	ASNS	440	2.2619	-1.4077	USP32P2	220594	1.3002	0.00059177	SNX4	212652_s_at	-1.3535	0.0013407		MYOM2	4.50823	4.64425e-19
Alzheimer's Disease	CCDC83	Q8IWF9				Diabetes Mellitus	MPZ, CMT1B, CMTDID, DSS, CHN2	ENSG00000158887,ENST00000533357.5				Alzheimer's Disease	KIAA1149		Alzheimer's Disease	BACE1	22325942					COA7	65260	-1.0754	0.012458	PPM1H	57460	2.2603	-1.4531	BEX2	84707	1.2993	0.0066341	PDHX	203067_at	-1.3529	0.00026027		PTGDS	4.35435	1.15616e-16
Alzheimer's Disease	CCDC89	Q8N998				Diabetes Mellitus	MPZ, CMT1B, CMTDID, DSS, CHN2	ENSG00000158887,ENST00000533357.5				Alzheimer's Disease	BACE1	20579874	Alzheimer's Disease	BACE						COL27A1	85301	1.7752	8.9906e-06	SEH1L	81929	2.2596	-1.8016	GUSBP9///GUSBP3	100049076///653188	1.2978	7.6187e-09	RWDD3	205087_at	-1.3527	0.004727		S100B	4.19747	2.25125e-13
Alzheimer's Disease	KDM1B	Q8NB78				Diabetes Mellitus	MPZ, CMT1B, CMTDID, DSS, CHN2	ENSG00000158887,ENST00000533357.5				Alzheimer's Disease	BACE		Alzheimer's Disease	KIAA1149						COL4A2	1284	1.1307	0.029926	SMS	6611	2.2589	-1.3982	ARHGAP12	94134	1.2972	1.2844e-06	ABCE1	201873_s_at	-1.3504	0.001272		SH2D1B	3.92167	8.17272e-13
Alzheimer's Disease	FCN2	Q15485				Diabetes Mellitus	MPZ, CMT1B, CMTDID, DSS, CHN2	ENSG00000158887,ENST00000533357.5				Alzheimer's Disease	KIAA1149		Alzheimer's Disease	ACHE	23679855					COL5A2	1290	-1.9682	0.012252	SNRK	54861	2.2581	-1.8666	GUCY1A3	2982	1.2954	1.5631e-05	GIN1	219467_at	-1.3489	0.00043656		KLRF1	3.69581	6.69093e-11
Alzheimer's Disease	ATXN7L1	Q9ULK2				Diabetes Mellitus	MPZ, CMT1B, CMTDID, DSS, CHN2	ENSG00000158887,ENST00000533357.5				Alzheimer's Disease	BACE1	25455483	Alzheimer's Disease							COL5A3	50509	1.5946	1.8428e-05	NDUFB6	4712	2.2566	-1.9116	NTN4	59277	1.2949	6.3017e-06	BCL2L2	209311_at	-1.3483	2.5965e-05		SPON2	3.53627	9.58994e-10
Alzheimer's Disease	ADGRF2	Q8IZF7				Diabetes Mellitus	MPZ, CMT1B, CMTDID, DSS, CHN2	ENSG00000158887,ENST00000533357.5				Alzheimer's Disease	BACE		Alzheimer's Disease	BACE1	23735744					COL6A3	1293	1.673	0.027424	C17orf32	147007	2.2561	-2.0008	ARHGAP35	2909	1.2933	7.9365e-05	ITGAE	205055_at	-1.3476	0.0034556		FCGR3A	3.25556	1.13063e-07
Alzheimer's Disease	FGF10	O15520				Diabetes Mellitus	RGS5	ENSG00000143248,ENST00000527988.1				Alzheimer's Disease	KIAA1149		Alzheimer's Disease	BACE						COLCA1	399948	1.1407	0.00011951	SLC25A46	91137	2.2558	-1.3427	PCM1	5108	1.2919	4.9611e-05	LGR4	218326_s_at	-1.3473	0.0012198		TBX21	3.22251	1.22066e-07
Alzheimer's Disease	SIRT2	Q8IXJ6				Diabetes Mellitus	PBX1, CAKUHED	ENSG00000185630,ENST00000367897.5				Alzheimer's Disease	BACE1		Alzheimer's Disease	KIAA1149						COMMD1	150684	-1.169	0.0079037	BECN1	8678	2.2516	-1.5115	NEMF	9147	1.2917	0.00023233	CRKL	212180_at	-1.3436	0.00026159		PRF1	3.21543	1.65524e-07
Alzheimer's Disease	DKK1	O94907				Diabetes Mellitus	MGST3	ENSG00000143198,ENST00000367889.8				Alzheimer's Disease	BACE		Alzheimer's Disease	BACE1	23735744					COPG2IT1	53844	-1.641	0.00011951	GARS	2617	2.2502	-1.826	ANKMY2	57037	1.2911	1.8537e-05	SMPDL3A	213624_at	-1.3431	0.00085657		CX3CR1	3.20209	2.83374e-07
Alzheimer's Disease	MYO16	Q9Y6X6				Diabetes Mellitus	ATP1B1	ENSG00000143153,ENST00000367815.9				Alzheimer's Disease	KIAA1149		Alzheimer's Disease	BACE						COPS2	9318	-1.2519	0.00010487	PAIP2	51247	2.249	-1.3464	CAV1	857	1.2895	5.7591e-05	MARCH8	221824_s_at	-1.3415	0.0015789		S1PR5	3.13719	7.72903e-07
Alzheimer's Disease	ZNF292	O60281				Diabetes Mellitus	SLC19A2, THTR1, TRMA, THMD1	ENSG00000117479,ENST00000367804.4				Alzheimer's Disease	BACE1	25455483	Alzheimer's Disease	KIAA1149						COPS3	8533	-1.2655	0.00027973	SLC25A17	10478	2.249	-2.1383	MAMDC2	256691	1.2895	0.0026525	AK6///TAF9	202168_at	-1.3405	0.0061196		TTC38	3.06435	2.05545e-06
Alzheimer's Disease	HECW1	Q76N89				Diabetes Mellitus	F5, THPH2, RPRGL1	ENSG00000198734,ENST00000367797.9				Alzheimer's Disease	BACE		Alzheimer's Disease	BACE1	25695670					COPS4	51138	-1.0239	0.00036454	MUC12	10071	2.2457	-1.9037	MTUS1	57509	1.2864	3.1817e-05	NRCAM	204105_s_at	-1.3401	0.0064447		CLIC3	3.06367	2.24667e-06
Alzheimer's Disease	COLGALT2	Q8IYK4				Diabetes Mellitus	F5, THPH2, RPRGL1	ENSG00000198734,ENST00000367797.9				Alzheimer's Disease	KIAA1149		Alzheimer's Disease	BACE						COPS5	10987	-1.486	1.6261e-05	CORO2A	7464	2.2439	-1.5068	NRP1	8829	1.2862	3.9442e-05	COMMD8	218351_at	-1.3386	0.0046542		GZMB	2.89282	1.47267e-05
Alzheimer's Disease	FBXL7	Q9UJT9				Diabetes Mellitus	F5, THPH2, RPRGL1	ENSG00000198734,ENST00000367797.9				Alzheimer's Disease	BACE1		Alzheimer's Disease	KIAA1149						CORO1A	11151	-1.0795	0.022329	NRL	4901	2.2439	-2.0236	CDH13	1012	1.2843	3.2127e-06	PYROXD1	213878_at	-1.3378	0.0026553		GNPTAB	2.8685	2.29553e-05
Alzheimer's Disease	PRRC2C	Q9Y520				Diabetes Mellitus	F5, THPH2, RPRGL1	ENSG00000198734,ENST00000367797.9				Alzheimer's Disease	BACE		Alzheimer's Disease	BACE1						CORT	1325	-1.2366	0.0051065	DUSP27	92235	2.2433	-1.7816	FNDC5	252995	1.2842	0.0093564	POP4	202868_s_at	-1.3369	0.0046412		FGFBP2	2.84469	2.45697e-05
Alzheimer's Disease	KAZN	Q674X7				Diabetes Mellitus	F5, THPH2, RPRGL1	ENSG00000198734,ENST00000367797.9				Alzheimer's Disease	KIAA1149		Alzheimer's Disease	BACE						COTL1	23406	1.0801	0.0010595	NRIP3	56675	2.2428	-1.532	ERBB3	2065	1.2833	0.00017409	PGD	201118_at	-1.3368	0.00039356		EFHD2	2.81841	3.57997e-05
Alzheimer's Disease	CLEC16A	Q2KHT3				Diabetes Mellitus	F5, THPH2, RPRGL1	ENSG00000198734,ENST00000367797.9				Alzheimer's Disease	BACE1	25455483	Alzheimer's Disease	KIAA1149						COX5A	9377	-1.0256	0.00010706	COL12A1	1303	2.2417	-1.958	LOC101927733///HMGN1	101927733///3150	1.283	6.2452e-06	DCTN6	203261_at	-1.3331	9.5987e-05		FCER1G	2.79396	7.67587e-05
Alzheimer's Disease	WWC1	Q8IX03				Diabetes Mellitus	PTPRC, CD45, LCA	ENSG00000081237,ENST00000413409.6				Alzheimer's Disease	BACE		Alzheimer's Disease	BACE1	25695670					COX6B1	1340	-1.0534	9.603e-06	FAM130A1	81566	2.2417	-2.4321	FBN1	2200	1.2821	0.00012249	ARGLU1	218067_s_at	-1.3316	0.00038574		KLRD1	2.77632	5.63188e-05
Alzheimer's Disease	ACSL6	Q9UKU0				Diabetes Mellitus	PTPRC, CD45, LCA	ENSG00000081237,ENST00000413409.6				Alzheimer's Disease	KIAA1149		Alzheimer's Disease	BACE						COX6C	1345	-1.1259	1.6261e-05	HTR7	3363	2.2411	-1.7408	UFL1	23376	1.282	1.4672e-05	CAPZA2	201237_at	-1.3309	0.0031721		SH2D1B	4.46951	3.65969e-09
Alzheimer's Disease	SZT2	Q5T011				Diabetes Mellitus	SOX13, ICA12	ENSG00000143842,ENST00000367204.6				Alzheimer's Disease	BACE1		Alzheimer's Disease	KIAA1149						COX7B	1349	-1.5618	1.0142e-06	STUB1	10273	2.2405	-1.8036	DUSP27	92235	1.2814	0.00022167	STRAP	200870_at	-1.328	0.0055576		PTGDS	3.85677	3.38778e-05
Alzheimer's Disease	SIRT3	Q9NTG7				Diabetes Mellitus	PPP1R15B, CREP, MSSGM2	ENSG00000158615,ENST00000367188.5				Alzheimer's Disease	BACE		Alzheimer's Disease	BACE1						CPLX2	10814	1.3097	0.00024316	ATP5F1	515	2.2395	-1.6403	ZNF658	26149	1.2774	3.2986e-08	ACYP1	205260_s_at	-1.3276	0.00093426		SPON2	3.72099	4.51807e-05
Alzheimer's Disease	SIRT1	Q96EB6				Diabetes Mellitus	IL10, CSIF, GVHDS	ENSG00000136634,ENST00000423557.1				Alzheimer's Disease	KIAA1149		Alzheimer's Disease	BACE						CPM	1368	1.0385	0.023894	DDX10	1662	2.2393	-1.5132	GPAM	57678	1.2773	2.4382e-05	ARL3	202641_at	-1.3256	0.0049874		GK5	3.5967	9.04051e-05
Alzheimer's Disease	NCS1	P62166				Diabetes Mellitus	IL10, CSIF, GVHDS	ENSG00000136634,ENST00000423557.1				Alzheimer's Disease	BACE1	25455483	Alzheimer's Disease	KIAA1149						CRB2	286204	2.6298	6.2149e-06	RAB5B	5869	2.239	-2.5024	SCN7A	6332	1.2728	3.047e-05	GTF3C3	218343_s_at	-1.3254	2.2937e-05		KLRF1	3.57868	9.16198e-05
Alzheimer's Disease	TARDBP	Q13148				Diabetes Mellitus	IL10, CSIF, GVHDS	ENSG00000136634,ENST00000423557.1				Alzheimer's Disease	BACE		Alzheimer's Disease	BACE1	25455483					CRBN	51185	-1.1752	2.3165e-07	MAPK6	5597	2.239	-1.9141	SF3B1	23451	1.2726	1.297e-05	TMEM33	218465_at	-1.3236	0.0016355		CLIC3	3.40903	0.000594137
Alzheimer's Disease	SMUG1	Q53HV7				Diabetes Mellitus	HSD11B1, HSD11, HSD11L, CORTRD2	ENSG00000117594,ENST00000367028.6				Alzheimer's Disease	KIAA1149		Alzheimer's Disease	BACE						CREBBP	1387	1.049	3.3252e-05	TUBA4B	80086	2.2385	-2.3137	ZNF638	27332	1.2717	0.00020022	USO1	201832_s_at	-1.3235	0.0001945		FCER1G	3.32944	0.00140167
Alzheimer's Disease	DAPK2	Q9UIK4				Diabetes Mellitus	ACTA1, ASMA, NEM3, CFTD1, SHPM	ENSG00000143632,ENST00000366684.7				Alzheimer's Disease	BACE1		Alzheimer's Disease	KIAA1149						CRH	1392	-1.4414	0.016001	WDR51A	25886	2.2384	-2.0158	MIR6125///USP15	102465133///9958	1.2696	2.2619e-05	PRPS1	209440_at	-1.3235	0.00051324		AOAH	3.13994	0.00275518
Alzheimer's Disease	CBLC	Q9ULV8				Diabetes Mellitus	ACTA1, ASMA, NEM3, CFTD1, SHPM	ENSG00000143632,ENST00000366684.7				Alzheimer's Disease	BACE		Alzheimer's Disease	BACE1						CRIPAK	285464	1.0352	0.00060779	ACBD6	84320	2.2376	-2.2142	SLC30A9	10463	1.2686	1.0784e-05	SGMS1	212989_at	-1.3235	0.001215		PRSS23	3.11241	0.00324301
Alzheimer's Disease	NUP62	P37198				Diabetes Mellitus	ACTA1, ASMA, NEM3, CFTD1, SHPM	ENSG00000143632,ENST00000366684.7				Alzheimer's Disease	KIAA1149		Alzheimer's Disease	BACE						CRTAC1	55118	-1.4559	0.0035333	CCDC96	257236	2.2363	-2.2992	METAP2	10988	1.2686	5.5814e-05	LYPLA1	212449_s_at	-1.3232	0.0058136		PRF1	3.10718	0.00527903
Alzheimer's Disease	PLD3	Q8IV08				Diabetes Mellitus	ACTA1, ASMA, NEM3, CFTD1, SHPM	ENSG00000143632,ENST00000366684.7				Alzheimer's Disease	BACE1	25455483	Alzheimer's Disease	KIAA1149						CRYM	1428	-1.5612	4.0235e-05	FAM98A	25940	2.2356	-1.5025	ZEB1	6935	1.2656	5.0641e-05	RRN3	222204_s_at	-1.3222	0.0011584		TYROBP	3.05172	0.00831346
Alzheimer's Disease	SGK3	Q96BR1				Diabetes Mellitus	ACTA1, ASMA, NEM3, CFTD1, SHPM	ENSG00000143632,ENST00000366684.7				Alzheimer's Disease	BACE		Alzheimer's Disease	BACE1	25455483					CSRNP1	64651	1.2849	2.223e-05	TRAPPC2L	51693	2.2351	-1.7646	KMT5B	51111	1.2644	2.7831e-06	TMED10	200929_at	-1.3214	0.00018386		FCGR3A	3.02046	0.00971554
Alzheimer's Disease	ALOX5	P09917				Diabetes Mellitus	AGT, SERPINA8	ENSG00000135744,ENST00000366667.5				Alzheimer's Disease	KIAA1149		Alzheimer's Disease	BACE						CSRNP2	81566	-1.035	0.0024489	PWP1	11137	2.2343	-2.0134	NUCKS1	64710	1.2636	1.2598e-07	INTS12	218616_at	-1.3209	0.00032092		GZMB	2.97279	0.0125118
Alzheimer's Disease	STH	Q8IWL8				Diabetes Mellitus	AGT, SERPINA8	ENSG00000135744,ENST00000366667.5				Alzheimer's Disease	BACE1		Alzheimer's Disease	KIAA1149						CSRP1	1465	1.1617	0.0067429	MBD1	4152	2.2341	-1.826	MALAT1	378938	1.2634	0.001922	TSN	201515_s_at	-1.319	0.0010599		FGFBP2	2.93402	0.0151369
Alzheimer's Disease	MTOR	P42345				Diabetes Mellitus	AGT, SERPINA8	ENSG00000135744,ENST00000366667.5				Alzheimer's Disease	BACE		Alzheimer's Disease	BACE1						CTDSP1	58190	1.3526	0.00090418	C1orf212	113444	2.2316	-1.8392	ANKRD36B	57730	1.2614	8.2197e-08	ERGIC2	218135_at	-1.3189	0.00074096		GPR56	2.93235	0.0157593
Alzheimer's Disease	FYN	P06241				Diabetes Mellitus	IRF2BP2, CVID14	ENSG00000168264,ENST00000366610.7				Alzheimer's Disease	KIAA1149		Alzheimer's Disease	BACE						CTDSP2	10106	1.0392	8.7398e-05	BTF3L4	91408	2.2311	-1.5166	ZNF638-IT1///ZNF638	100507113///27332	1.2611	0.00015122	ACPP	204393_s_at	-1.3188	0.006649		RHOC	2.88391	0.013374
Alzheimer's Disease	CALHM1	Q8IU99				Diabetes Mellitus	HYT3					Alzheimer's Disease	BACE1	25695670	Alzheimer's Disease	KIAA1149						CTHRC1	115908	-2.021	0.0017208	FLJ12716	60684	2.231	-2.1029	C2CD5	9847	1.2604	1.309e-07	SLC39A6	202088_at	-1.3151	0.0020767		TTC38	2.8669	0.0145861
Alzheimer's Disease	GABPA	Q06546				Diabetes Mellitus	KLF11, TIEG2, FKLF1, FKLF, MODY7	ENSG00000172059,ENST00000540845.5				Alzheimer's Disease	BACE		Alzheimer's Disease	BACE1	25455483					CTXN3	613212	-2.7679	4.0065e-05	LARGE	9215	2.2308	-1.8676	PRRX1	5396	1.2602	6.8718e-06	CTC-338M12.4	219880_at	-1.3143	0.0038314		IL2RB	2.77351	0.0225368
Alzheimer's Disease	GABRA2	P47869				Diabetes Mellitus	POMC, OBAIRH	ENSG00000115138,ENST00000395826.7				Alzheimer's Disease	KIAA1149		Alzheimer's Disease	BACE						CUL1	8454	-1.3825	0.0031171	RPP14	11102	2.2308	-1.9646	ZNF160	90338	1.2589	1.2463e-12	RCHY1	214281_s_at	-1.3134	0.0024478		S1PR5	2.69906	0.0353
Alzheimer's Disease	PCSK9	Q8NBP7				Diabetes Mellitus	POMC, OBAIRH	ENSG00000115138,ENST00000395826.7				Alzheimer's Disease	BACE1		Alzheimer's Disease	KIAA1149						CUL3	8452	-1.0301	0.00044193	SEMA5B	54437	2.2305	-1.6507	TMEM241	85019	1.2576	8.0241e-08	MRFAP1L1	212199_at	-1.31	0.0025308		KLRD1	2.67492	0.0604867
Alzheimer's Disease	ANKRD31	Q8N7Z5				Diabetes Mellitus	KHK	ENSG00000138030,ENST00000260599.10				Alzheimer's Disease	BACE		Alzheimer's Disease	BACE1						CUX1	1523	1.2093	0.013474	SPATA7	55812	2.2292	-2.1137	SAR1B	51128	1.256	6.2452e-06	ADNP	201773_at	-1.3098	0.0024018		RP11-290F20.3	14.5523	9.42629e-167
Alzheimer's Disease	STEAP1B	Q6NZ63				Diabetes Mellitus	THADA, KIAA1767	ENSG00000115970,ENST00000405006.8				Alzheimer's Disease	KIAA1149		Alzheimer's Disease	BACE						CXCL1	2919	1.2063	0.020502	DOPEY1	23033	2.2288	-2.4599	IRS1	3667	1.2552	0.0033566	PPP2R3C	218852_at	-1.3096	0.002018		IL1B	14.0309	6.37578e-152
Alzheimer's Disease	GABRG3	Q99928				Diabetes Mellitus	SIX3, HPE2	ENSG00000138083,ENST00000260653.5				Alzheimer's Disease	BACE1	25695670	Alzheimer's Disease	KIAA1149						CXCR4	7852	1.723	0.00096379	MRLC2	103910	2.2286	-2.281	ASAH1	427	1.2547	1.4106e-06	UBR7	218108_at	-1.3091	0.00021805		CLEC7A	13.6582	1.66654e-149
Alzheimer's Disease	QPCT	Q16769				Diabetes Mellitus	SIX3, HPE2	ENSG00000138083,ENST00000260653.5				Alzheimer's Disease	BACE		Alzheimer's Disease	BACE1	25455483					CYP2A7P1	1550	1.0305	0.048489	MYOZ2	51778	2.2282	-1.896	CPE	1363	1.2531	0.00021073	AP2M1	200613_at	-1.3044	0.00073323		CSTA	13.4325	3.88962e-149
Alzheimer's Disease	BACE2	Q9Y5Z0				Diabetes Mellitus	ALMS1, ALSS, KIAA0328	ENSG00000116127,ENST00000613296.5				Alzheimer's Disease	KIAA1149		Alzheimer's Disease	BACE						CYP2C8	1558	-1.0569	0.014802	VBP1	7411	2.228	-2.2092	MYOM3	127294	1.2521	0.00042872	PSMA1	211746_x_at	-1.3039	0.00041387		SERPINA1	13.3818	2.31247e-218
Alzheimer's Disease	RNF19A	Q9NV58				Diabetes Mellitus	HK2	ENSG00000159399,ENST00000290573.7				Alzheimer's Disease	BACE1		Alzheimer's Disease	KIAA1149						CYP39A1	51302	-1.4199	0.04752	ASB8	140461	2.2278	-1.6733	MYL5	4636	1.2513	0.042772	TSPYL4	212928_at	-1.3032	0.0078477		FCN1	12.9405	1.76133e-199
Alzheimer's Disease	GAP43	P17677				Diabetes Mellitus	EIF2AK3, PEK, PERK, WRS	ENSG00000172071,ENST00000652736.1				Alzheimer's Disease	BACE		Alzheimer's Disease	BACE1						CYP4X1	260293	-1.4693	0.0085998	SLC20A1	6574	2.2266	-1.4711	FAM98B	283742	1.2501	3.2935e-06	DPP8	220939_s_at	-1.3027	0.0015177		CSF1R	12.6973	3.45877e-147
Alzheimer's Disease	CNTNAP2	Q9UHC6				Diabetes Mellitus	IL1A	ENSG00000115008,ENST00000263339.4				Alzheimer's Disease	KIAA1149		Alzheimer's Disease	BACE						CYTH2	9266	-1.0323	0.017273	LOC389895	389895	2.2255	-1.8322	RASA1	5921	1.2461	1.0474e-08	C6orf120	221787_at	-1.3022	0.003523		IL8	12.5313	7.59742e-87
Alzheimer's Disease	POLDIP2	Q9Y2S7				Diabetes Mellitus	IL1RN, MVCD4, DIRA	ENSG00000136689,ENST00000354115.6				Alzheimer's Disease	BACE1	21974952	Alzheimer's Disease	KIAA1149						DAAM2	23500	1.264	0.0063232	FAM49A	81553	2.2253	-1.6477	MDH1	4190	1.2449	5.0786e-05	CDC40	203376_at	-1.3021	6.1389e-06		LYZ	12.4325	2.17394e-189
Alzheimer's Disease	TRPC4AP	Q8TEL6				Diabetes Mellitus	IL1RN, MVCD4, DIRA	ENSG00000136689,ENST00000354115.6				Alzheimer's Disease	BACE		Alzheimer's Disease	BACE1	25455483					DAG1	1605	1.0709	0.0068367	CCNDBP1	23582	2.2241	-1.7972	TFDP2	7029	1.244	8.4464e-06	TMED5	202194_at	-1.3014	0.002236		VCAN	12.4263	1.34359e-144
Alzheimer's Disease	GATA1	P15976				Diabetes Mellitus	IL1RN, MVCD4, DIRA	ENSG00000136689,ENST00000354115.6				Alzheimer's Disease	KIAA1149		Alzheimer's Disease	BACE						DAPK1-IT1	100506897	1.3856	0.0029121	POLB	5423	2.223	-2.5714	MBD5	55777	1.2433	3.0553e-08	CASD1	219342_at	-1.2981	0.00092667		LILRA5	12.1856	2.29117e-137
Alzheimer's Disease	GCG	P01275				Diabetes Mellitus	GPD2	ENSG00000115159,ENST00000438166.7				Alzheimer's Disease	BACE1		Alzheimer's Disease	KIAA1149						DAZAP1	26528	1.259	0.00015134	RLBP1L1	157807	2.2221	-1.9632	FRY	10129	1.2425	5.1963e-05	WDR12	218512_at	-1.2977	4.1085e-05		C5AR1	11.597	1.21691e-137
Alzheimer's Disease	GCHFR	P30047				Diabetes Mellitus	GCG	ENSG00000115263,ENST00000418842.7				Alzheimer's Disease	BACE		Alzheimer's Disease	BACE1						DBIL5P	100131454	-1.2342	0.029307	B9D1	27077	2.2215	-1.6984	MOB1B	92597	1.2407	1.9024e-05	KPNA3	221502_at	-1.297	0.0030289		S100A9	11.4203	2.39397e-157
Alzheimer's Disease	TSPAN16	Q9UKR8				Diabetes Mellitus	IDDM19					Alzheimer's Disease	KIAA1149		Alzheimer's Disease	BACE						DBT	1629	1.7302	2.5664e-07	NT5C3	51251	2.2192	-1.5726	LYPLAL1	127018	1.2402	2.6448e-05	SMC3	209259_s_at	-1.296	0.00025143		G0S2	11.2987	7.56089e-79
Alzheimer's Disease	GDNF	P39905				Diabetes Mellitus	IDDM7					Alzheimer's Disease	BACE1	21974952	Alzheimer's Disease	KIAA1149						DCAF17	80067	-1.5188	0.019778	ST3GAL3	6487	2.2183	-2.3481	RALGAPA1///RALGAPA1P1	253959///26134	1.2372	8.5949e-07	NECTIN3	213325_at	-1.2953	0.0041482		MAFB	11.1263	4.18278e-123
Alzheimer's Disease	GFAP	P14136				Diabetes Mellitus	G6PC2, IGRP	ENSG00000152254,ENST00000429379.2				Alzheimer's Disease	BACE		Alzheimer's Disease	BACE1	26264846					DCAF4	26094	-1.0388	0.027903	DDX25	29118	2.2181	-2.057	USP34	9736	1.2371	2.6915e-05	DUSP12	218576_s_at	-1.2925	0.0030278		CD14	11.0487	8.333e-123
Alzheimer's Disease	GIP	P09681				Diabetes Mellitus	DCAF17, C20orf37	ENSG00000115827,ENST00000539783.5				Alzheimer's Disease	KIAA1149		Alzheimer's Disease	BACE						DCAF6	55827	-1.2976	0.0016663	MGC39900	286527	2.2181	-2.3644	ZDHHC17	23390	1.2371	4.3898e-05	STXBP1	202260_s_at	-1.2915	0.0087447		CPVL	10.9001	1.35343e-117
Alzheimer's Disease	SIGLEC7	Q9Y286				Diabetes Mellitus	NEUROD1, T2D	ENSG00000162992,ENST00000295108.3				Alzheimer's Disease	BACE1		Alzheimer's Disease	KIAA1149						DCHS1	8642	1.7017	1.5405e-05	LOC390811	390811	2.2178	-2.882	HNRNPA3	220988	1.2359	5.6833e-05	ZNF330	209814_at	-1.2889	0.0053738		S100A8	10.633	1.48444e-66
Alzheimer's Disease	PDE7B	Q9NP56				Diabetes Mellitus	NEUROD1, T2D	ENSG00000162992,ENST00000295108.3				Alzheimer's Disease	BACE		Alzheimer's Disease	BACE1						DCLK1	9201	-1.4056	0.0030035	MGC61571	152100	2.2157	-1.9802	RGS5	8490	1.2356	0.00012214	DDHD2	212690_at	-1.288	0.0023848		S100A12	10.537	1.32443e-56
Alzheimer's Disease	HPGDS	O60760				Diabetes Mellitus	STAT1, CANDF7, IMD31A, IMD31B, IMD31C	ENSG00000115415,ENST00000673942.1				Alzheimer's Disease	KIAA1149		Alzheimer's Disease	BACE						DCLRE1A	9937	-1.2453	0.022734	KIAA1166	55906	2.2154	-2.2023	SBK1	388228	1.2344	0.003609	PCNP	217816_s_at	-1.2873	0.00053828		PILRA	10.5056	2.67823e-138
Alzheimer's Disease	TNRC6A	Q8NDV7				Diabetes Mellitus	STAT1, CANDF7, IMD31A, IMD31B, IMD31C	ENSG00000115415,ENST00000673942.1				Alzheimer's Disease	BACE	20347593	Alzheimer's Disease	KIAA1149						DCN	1634	1.0534	0.027939	WBP11P1	441818	2.2141	-1.9999	ZNF292	23036	1.2324	1.6665e-05	MMADHC	217883_at	-1.2869	0.0038416		HBB	15.9951	3.37263e-44
Alzheimer's Disease	GOLIM4	O00461				Diabetes Mellitus	STAT1, CANDF7, IMD31A, IMD31B, IMD31C	ENSG00000115415,ENST00000673942.1				Alzheimer's Disease	BACE1		Alzheimer's Disease							DCPS	28960	-1.2227	0.029805	SMUG1	23583	2.2139	-1.9607	KCNV1	27012	1.2313	9.8748e-05	PDCL3P4///PDCL3	219043_s_at	-1.286	0.00095624		HBA2	10.6526	1.13323e-21
Alzheimer's Disease	GLP1R	P43220				Diabetes Mellitus	CTLA4, IDDM12, CELIAC3, ALPS5	ENSG00000163599,ENST00000295854.10				Alzheimer's Disease	KIAA1149		Alzheimer's Disease	BACE1	26264846					DCST2	127579	1.0979	0.024505	BCKDK	10295	2.2124	-2.4397	SGK1	6446	1.2309	0.0011883	LSM14A	212131_at	-1.2847	0.0012851		TUBB1	9.10126	2.46035e-28
Alzheimer's Disease	FAM181A-AS1					Diabetes Mellitus	CTLA4, IDDM12, CELIAC3, ALPS5	ENSG00000163599,ENST00000295854.10				Alzheimer's Disease	BACE1		Alzheimer's Disease	BACE						DCTN1-AS1	100189589	-1.1006	0.0084128	KLHDC9	126823	2.2113	-2.0733	NPNT	255743	1.2303	0.00368	EIF2S2	208726_s_at	-1.2823	0.0041475		PF4	8.73021	1.1586e-19
Alzheimer's Disease	PPP1R37	O75864				Diabetes Mellitus	CTLA4, IDDM12, CELIAC3, ALPS5	ENSG00000163599,ENST00000295854.10				Alzheimer's Disease	BACE		Alzheimer's Disease	KIAA1149						DCTN6	10671	-1.0181	0.0035275	MTMR7	9108	2.2097	-3.1576	ATP10B	23120	1.2296	7.1745e-07	SERBP1	217724_at	-1.2798	2.5037e-05		PPBP	8.5303	4.25531e-17
Alzheimer's Disease	NKPD1	Q17RQ9				Diabetes Mellitus	CTLA4, IDDM12, CELIAC3, ALPS5	ENSG00000163599,ENST00000295854.10				Alzheimer's Disease	KIAA1149		Alzheimer's Disease	BACE1						DDAH2	23564	1.6013	0.0037948	LOC150568	150568	2.2086	-1.7124	IFI27L2	83982	1.2288	0.0046556	PAFAH1B1	200816_s_at	-1.2782	0.0021981		GPX1	2.07797	0.42998
Alzheimer's Disease	EPHA1-AS1					Diabetes Mellitus	CTLA4, IDDM12, CELIAC3, ALPS5	ENSG00000163599,ENST00000295854.10				Alzheimer's Disease	BACE	20347593	Alzheimer's Disease	BACE						DDIAS	220042	-1.2968	0.0072515	SLC35B4	84912	2.2082	-1.5316	WDR26	80232	1.2278	2.038e-06	LANCL1	202020_s_at	-1.278	0.0024495		TUBA4A	1.5623	0.913544
Alzheimer's Disease	TRIQK	Q629K1				Diabetes Mellitus	IDDM13					Alzheimer's Disease	BACE1		Alzheimer's Disease	KIAA1149						DDIT4	54541	1.8547	0.00012775	MRPL20	55052	2.2076	-2.202	RCHY1	25898	1.2273	0.00075566	DBF4	204244_s_at	-1.2769	0.001364		WDR74	1.5406	0.913544
Alzheimer's Disease	NKAIN3	Q8N8D7				Diabetes Mellitus	PTPRN, IA2	ENSG00000054356,ENST00000409251.7				Alzheimer's Disease	KIAA1149		Alzheimer's Disease							DDTL///DDT	100037417///1652	-1.537	0.0016072	ENO3	2027	2.2069	-1.6576	FAM46C	54855	1.2271	0.001479	TBC1D9	212956_at	-1.2764	0.0034452		CDKN1A	1.48362	0.913544
Alzheimer's Disease	PPP1R42	Q7Z4L9				Diabetes Mellitus	IRS1	ENSG00000169047,ENST00000305123.5				Alzheimer's Disease	BACE1		Alzheimer's Disease	BACE1	20579874					DDX1	1653	-1.5107	4.8023e-06	FARSA	2193	2.2062	-2.0641	MEOX2	4223	1.2262	0.002186	PLCB1	213222_at	-1.2761	0.0091697		S100A12	1.43987	0.913544
Alzheimer's Disease	BZW2	Q9Y6E2				Diabetes Mellitus	IRS1	ENSG00000169047,ENST00000305123.5				Alzheimer's Disease	BACE		Alzheimer's Disease	BACE						DDX10	1662	-1.1128	0.00039185	BRUNOL5	60680	2.2061	-1.6761	PEBP4	157310	1.2255	0.015845	DYNC1LI1	217976_s_at	-1.2754	0.00039724		DUSP2	1.406	0.913544
Alzheimer's Disease	GRIN2B	Q13224				Diabetes Mellitus	RNPEPL1	ENSG00000142327,ENST00000270357.10				Alzheimer's Disease	KIAA1149		Alzheimer's Disease	KIAA1149						DDX19B	11269	-1.6685	0.00037763	IAH1	285148	2.2048	-3.0024	UFSP2	55325	1.2251	3.4502e-06	SRSF7	214141_x_at	-1.2749	0.00044429		S100A8	1.34286	0.913544
Alzheimer's Disease	NR3C1	P04150				Diabetes Mellitus	CAPN10, NIDDM1	ENSG00000142330,ENST00000391984.7				Alzheimer's Disease	BACE	20347593	Alzheimer's Disease	BACE1	20579874					DDX59	83479	1.8501	2.3165e-07	RFC3	5983	2.2034	-1.4424	LOC729966///PDE4C	729966///5143	1.2244	2.9042e-10	TARS	201263_at	-1.2748	0.0023751		HIST1H1E	1.33332	0.913544
Alzheimer's Disease	DDX25	Q9UHL0				Diabetes Mellitus	GPR35	ENSG00000178623,ENST00000430267.2				Alzheimer's Disease	BACE1		Alzheimer's Disease	BACE						DGCR6L	85359	1.4574	0.0040853	MCAT	27349	2.2029	-1.746	CMBL	134147	1.224	0.0074222	EED	209572_s_at	-1.2725	0.00078005		NFKBIZ	1.3112	0.913544
Alzheimer's Disease	GRM5	P41594				Diabetes Mellitus	CIDEC, FSP27, CIDE3, FPLD5	ENSG00000187288,ENST00000618572.4				Alzheimer's Disease	KIAA1149		Alzheimer's Disease	KIAA1149						DGKB	1607	-1.4322	0.0019694	HARS	3035	2.2022	-1.9745	FHOD3	80206	1.2223	3.6589e-05	PIGA	205281_s_at	-1.2719	0.0029479		FOSB	1.03794	0.913544
Alzheimer's Disease	GTF2H1	P32780				Diabetes Mellitus	GHRL	ENSG00000157017,ENST00000287656.11				Alzheimer's Disease	BACE1		Alzheimer's Disease	BACE1	20579874					DHCR24	1718	-1.1555	0.0088586	C20orf121	79183	2.2015	-1.3651	RSPO3	84870	1.2206	0.006097	EIF2AK3	218696_at	-1.2717	0.0013142		STX11	1.03259	0.913544
Alzheimer's Disease	PARVB	Q9HBI1				Diabetes Mellitus	PPARG, PPARG1, PPARG2, CIMT1, GLM1	ENSG00000132170,ENST00000397000.6				Alzheimer's Disease	BACE		Alzheimer's Disease	BACE						DHRS7	51635	-1.4288	0.00044026	CDC123	8872	2.2003	-1.6187	N4BP2L2	10443	1.2205	2.1607e-05	PIP5K1B	205632_s_at	-1.2714	0.0052376		STK17A	1.00594	0.913544
Alzheimer's Disease	GULOP					Diabetes Mellitus	PPARG, PPARG1, PPARG2, CIMT1, GLM1	ENSG00000132170,ENST00000397000.6				Alzheimer's Disease	KIAA1149		Alzheimer's Disease	KIAA1149						DHRS7B	25979	-2.6343	0.0005114	DNAJC6	9829	2.2001	-1.8788	ANKRD28	23243	1.2203	0.00013348	RAP2C	218669_at	-1.2672	0.0093608		AFF3	0.966452	0.913544
Alzheimer's Disease	IL19	Q9UHD0				Diabetes Mellitus	PPARG, PPARG1, PPARG2, CIMT1, GLM1	ENSG00000132170,ENST00000397000.6				Alzheimer's Disease	BACE	20347593	Alzheimer's Disease	BACE1	27816517					DHX35	60625	-1.1776	0.046717	ROBO2	6092	2.1992	-1.5754	ACSL3	2181	1.2187	1.3781e-05	INA	204465_s_at	-1.2654	0.0034127		JUN	0.95288	0.913544
Alzheimer's Disease	UBQLN1	Q9UMX0				Diabetes Mellitus	PPARG, PPARG1, PPARG2, CIMT1, GLM1	ENSG00000132170,ENST00000397000.6				Alzheimer's Disease	BACE1		Alzheimer's Disease	BACE						DKFZP586B0319	26069	1.3107	0.00057761	C12orf65	91574	2.1987	-2.024	LOC101930404///SNORD116-28///SNORD115-26///SNORD115-13///SNORD115-7///SNORD116-22///SNORD116-4///PWARSN///SNORD107///IPW	101930404///100033820///100033802///100033450///100033444///100033433///100033416///347746///91380///3653	1.2184	0.00052266	RALGAPA1	213049_at	-1.2646	0.0014848		NR4A2	0.934242	0.913544
Alzheimer's Disease	ANXA1	P04083				Diabetes Mellitus	PPARG, PPARG1, PPARG2, CIMT1, GLM1	ENSG00000132170,ENST00000397000.6				Alzheimer's Disease	KIAA1149		Alzheimer's Disease	KIAA1149						DKK1	22943	-1.1936	0.0099182	TGOLN2	10618	2.1986	-1.8769	PHTF2	57157	1.2181	0.0087077	CDC37L1	219343_at	-1.2644	0.0013498
Alzheimer's Disease	HSD17B10	Q99714				Diabetes Mellitus	PPARG, PPARG1, PPARG2, CIMT1, GLM1	ENSG00000132170,ENST00000397000.6				Alzheimer's Disease	BACE1		Alzheimer's Disease	BACE1						DLD	1738	-1.5252	0.0015048	HSPBP1	23640	2.1982	-2.1321	ANKRD10-IT1	100505494	1.218	7.1791e-09	C5orf22	203738_at	-1.2628	0.00023051
Alzheimer's Disease	HCLS1	P14317				Diabetes Mellitus	PLCD1, NDNC3	ENSG00000187091,ENST00000463876.5				Alzheimer's Disease	BACE		Alzheimer's Disease	BACE						DLGAP2	9228	-1.0306	0.021705	PPCS	79717	2.1976	-1.9898	SLC25A36	55186	1.2165	4.3898e-05	TAF2	209523_at	-1.2624	0.00035475
Alzheimer's Disease	HCRT	O43612				Diabetes Mellitus	SCN10A, FEPS2	ENSG00000185313,ENST00000643924.1				Alzheimer's Disease	KIAA1149		Alzheimer's Disease	KIAA1149						DLGAP4	22839	1.1996	0.00010487	GALNT11	63917	2.1973	-1.8999	ZKSCAN1	7586	1.2152	1.8789e-05	CCNG1	208796_s_at	-1.2623	0.0022408
Alzheimer's Disease	CFH	P08603				Diabetes Mellitus	CCR5, CMKBR5, CCCKR5, IDDM22	ENSG00000160791,ENST00000292303.4				Alzheimer's Disease	HADH2	15087549	Alzheimer's Disease	BACE1	26378740					DLX1	1745	-1.422	0.0074693	NDUFS3	4722	2.1972	-2.4014	ZNF286A	57335	1.2139	0.010252	ENDOD1	212573_at	-1.2618	0.0028293
Alzheimer's Disease	APBB1	O00213				Diabetes Mellitus	CCR5, CMKBR5, CCCKR5, IDDM22	ENSG00000160791,ENST00000292303.4				Alzheimer's Disease	ERAB		Alzheimer's Disease	BACE						DMRT2	10655	-1.3326	0.017176	PSMG3	84262	2.1967	-2.1679	HLTF	6596	1.2129	3.2935e-06	TSPAN12	219274_at	-1.2617	0.0056068
Alzheimer's Disease	AGFG2	O95081				Diabetes Mellitus	CCR5, CMKBR5, CCCKR5, IDDM22	ENSG00000160791,ENST00000292303.4				Alzheimer's Disease	XH98G2		Alzheimer's Disease	KIAA1149						DMXL2	23312	-1.234	0.020641	KIAA0319	9856	2.196	-2.2254	PAFAH1B1	5048	1.2125	2.0344e-05	STAM	203544_s_at	-1.2605	0.0026631
Alzheimer's Disease	HRES1	P13985				Diabetes Mellitus	CCR5, CMKBR5, CCCKR5, IDDM22	ENSG00000160791,ENST00000292303.4				Alzheimer's Disease	SCHAD		Alzheimer's Disease	BACE1						DNAH6	1768	-1.8113	0.00021361	IL12RB1	3594	2.1957	-2.0309	PLN	5350	1.2121	5.7536e-05	MRPL3	208787_at	-1.2603	9.8741e-05
Alzheimer's Disease	HSPA4	P34932				Diabetes Mellitus	IHPK1, IP6K1, KIAA0263	ENSG00000176095,ENST00000395238.5				Alzheimer's Disease	HSD17B10		Alzheimer's Disease	BACE						DNAJC6	9829	-1.0524	0.0099349	tcag7.1017	441272	2.1952	-2.2555	PDCD7	10081	1.2094	8.5343e-08	ATP6V1B2	201089_at	-1.2583	0.0041105
Alzheimer's Disease	HSP90AA1	P07900				Diabetes Mellitus	POC1A, PIX2, SOFT	ENSG00000164087,ENST00000394970.6				Alzheimer's Disease	ERAB		Alzheimer's Disease	KIAA1149						DNASE1	1773	1.3708	6.2896e-05	MRPS7	51081	2.1951	-1.7779	MAN1B1-AS1	100289341	1.207	3.9742e-11	UBE2A	201899_s_at	-1.2579	0.0019688
Alzheimer's Disease	APOA1	P02647				Diabetes Mellitus	APPL1, APPL, MODY14	ENSG00000157500,ENST00000288266.8				Alzheimer's Disease	HADH2		Alzheimer's Disease	MARK2	27816515					DNM3	26052	-1.2168	0.00017535	MRPL45	84311	2.1947	-2.6097	MAOB	4129	1.2066	0.00031161	NOC3L	218889_at	-1.2542	0.00087473
Alzheimer's Disease	HTR2A	P28223				Diabetes Mellitus	PROK2, PK2, BV8, HH4	ENSG00000163421,ENST00000295619.4				Alzheimer's Disease	MRPP2		Alzheimer's Disease	EMK1						DOCK2	1794	1.7017	0.0067984	MRPL11	65003	2.1946	-2.5328	YAP1	10413	1.2058	0.00027925	RPF1	218462_at	-1.2542	0.0054596
Alzheimer's Disease	HTR6	P50406				Diabetes Mellitus	ARL6, BBS3, RP55	ENSG00000113966,ENST00000463745.6				Alzheimer's Disease	SCHAD		Alzheimer's Disease	MARK2						DOCK3	1795	-1.3413	0.0022887	ACOT8	10005	2.1935	-2.233	KMT2E	55904	1.204	5.3524e-06	NEK7	212530_at	-1.2508	0.0011034
Alzheimer's Disease	IAPP	P10997				Diabetes Mellitus	ARL6, BBS3, RP55	ENSG00000113966,ENST00000463745.6				Alzheimer's Disease	SDR5C1		Alzheimer's Disease	EMK1						DOCK6	57572	1.168	0.0023478	DNAJC18	202052	2.1933	-1.5436	DDX46	9879	1.2022	6.7063e-06	PSMB5	208799_at	-1.2497	0.00096408
Alzheimer's Disease	TAS2R62P					Diabetes Mellitus	ARL6, BBS3, RP55	ENSG00000113966,ENST00000463745.6				Alzheimer's Disease	XH98G2		Alzheimer's Disease	MARK2	27816515					DOPEY2	9980	-1.0962	0.045074	LSM3	27258	2.1931	-2.7243	MYH10	4628	1.2004	0.000131	DNAJA2	209157_at	-1.2486	0.0028358
Alzheimer's Disease	TAS2R64P					Diabetes Mellitus	NIT2	ENSG00000114021,ENST00000394140.9				Alzheimer's Disease	HADH2	15342248	Alzheimer's Disease	EMK1						DPP10	57628	-1.4176	0.00026293	BYSL	705	2.1926	-2.1492	KPNA5	3841	1.1979	5.7061e-07	NEK4	204634_at	-1.2475	0.0027298
Alzheimer's Disease	APOC1P1					Diabetes Mellitus	TFG, HMSNP, SPG57	ENSG00000114354,ENST00000490574.5				Alzheimer's Disease	ERAB		Alzheimer's Disease	MARK2						DPP10-AS1	389023	-1.3213	0.0052282	EID2B	126272	2.1921	-2.3979	SHISA2	387914	1.1966	0.039465	ATP6AP2	201443_s_at	-1.2462	0.0069738
Alzheimer's Disease	RSPO4	Q2I0M5				Diabetes Mellitus	TFG, HMSNP, SPG57	ENSG00000114354,ENST00000490574.5				Alzheimer's Disease	XH98G2		Alzheimer's Disease	EMK1						DPY19L2P2	349152	-1.005	0.0032564	RAB6C	84084	2.1918	-1.691	CAMK2B	816	1.1959	0.00011293	SEC23IP	209175_at	-1.2447	0.00065613
Alzheimer's Disease	TGM6	O95932				Diabetes Mellitus	CBLB	ENSG00000114423,ENST00000646825.1				Alzheimer's Disease	SCHAD		Alzheimer's Disease	BACE1	31021626					DPY30	84661	-1.4624	0.00022839	C6orf86	389362	2.1918	-1.6575	DYNLL2	140735	1.1941	1.2716e-05	AMD1	201197_at	-1.2442	0.0035032
Alzheimer's Disease	MCIDAS	D6RGH6				Diabetes Mellitus	DEL3q13.31, C13DELq13.31					Alzheimer's Disease	HSD17B10		Alzheimer's Disease	BACE						DPYS	1807	-2.1056	0.00019229	YRDC	79693	2.1908	-2.2518	CCAR1	55749	1.192	0.00014887	PGRMC1	201121_s_at	-1.2438	0.00036629
Alzheimer's Disease	ACTBL2	Q562R1				Diabetes Mellitus	ZBTB20, ZNF288, DPZF, PRIMS	ENSG00000181722,ENST00000474710.5				Alzheimer's Disease	ERAB		Alzheimer's Disease	KIAA1149						DRAM2	128338	-1.1347	0.037797	DUS2L	54920	2.1903	-2.5663	SCFD1	23256	1.1911	6.8157e-05	MRPL13	218049_s_at	-1.2437	0.0016392
Alzheimer's Disease	IFNG	P01579				Diabetes Mellitus	FSTL1, FRP, MIR198	ENSG00000163430,ENST00000295633.8				Alzheimer's Disease	HADH2		Alzheimer's Disease	BACE1						DTNA	1837	1.5914	3.4065e-05	MED7	9443	2.1902	-1.8883	VWA8	23078	1.1909	1.9686e-05	SF3B1	201071_x_at	-1.2393	0.00029547
Alzheimer's Disease	APOC4	P55056				Diabetes Mellitus	FGQTL6, BWQTL3					Alzheimer's Disease	MRPP2		Alzheimer's Disease	BACE						DUSP12	11266	-1.0454	0.044831	LRP11	84918	2.1899	-2.3297	LOC101930416///LOC101929792///LOC100996724///PDE4DIP	101930416///101929792///100996724///9659	1.19	1.5211e-05	PANK3	221751_at	-1.2366	0.0011468
Alzheimer's Disease	APOD	P05090				Diabetes Mellitus	FGQTL6, BWQTL3					Alzheimer's Disease	SCHAD		Alzheimer's Disease	KIAA1149						DUXAP10	503639	-1.3149	0.0088586	ATP2C2	9914	2.1897	-1.9589	CCDC80	151887	1.1897	0.00064236	NUCB2	203675_at	-1.2359	0.00076449
Alzheimer's Disease	IGFALS	P35858				Diabetes Mellitus	RAB7, CMT2B, PSN	ENSG00000075785,ENST00000265062.8				Alzheimer's Disease	SDR5C1		Alzheimer's Disease	BACE1	31021626					DVL2	1856	1.1224	3.6138e-06	PSEN2	5664	2.1893	-2.282	RPS6KA3	6197	1.1894	5.5871e-05	PIK3CA	204369_at	-1.2329	0.0031143
Alzheimer's Disease	CASTOR3	Q8NAP1				Diabetes Mellitus	CNBP, ZNF9, CNBP1, DM2, PROMM	ENSG00000169714,ENST00000441626.6				Alzheimer's Disease	XH98G2		Alzheimer's Disease	BACE						DYDC2	84332	-1.8556	0.0034126	SLC12A6	9990	2.1883	-2.0292	CXCL14	9547	1.1876	0.00010295	SENP6	202318_s_at	-1.2311	0.0071682
Alzheimer's Disease	GPR141	Q7Z602				Diabetes Mellitus	NPHP3, NPH3, RHPD1, MKS7	ENSG00000113971,ENST00000337331.10				Alzheimer's Disease	MARK2	27816515	Alzheimer's Disease	KIAA1149						DYNC1H1	1778	-1.0885	0.00055487	TIMM23	10431	2.1869	-2.1046	TUG1	55000	1.1862	3.4702e-06	EXOC1	222127_s_at	-1.2282	9.0746e-05
Alzheimer's Disease	FAS	P25445				Diabetes Mellitus	NPHP3, NPH3, RHPD1, MKS7	ENSG00000113971,ENST00000337331.10				Alzheimer's Disease	EMK1		Alzheimer's Disease	BACE1						DYNC1I1	1780	-1.9066	9.0918e-05	ATF7IP2	80063	2.1866	-1.6244	HTATSF1	27336	1.1859	3.9132e-07	ANP32E	221505_at	-1.2257	0.00054527
Alzheimer's Disease	IL1A	P01583				Diabetes Mellitus	NPHP3, NPH3, RHPD1, MKS7	ENSG00000113971,ENST00000337331.10				Alzheimer's Disease	MARK2		Alzheimer's Disease	BACE						DYNC1LI1	51143	-1.4082	8.2712e-05	PGRMC2	10424	2.1864	-2.0099	LOC729164	729164	1.1857	5.6379e-08	TMEM126B	221622_s_at	-1.225	0.0023495
Alzheimer's Disease	IL2RB	P14784				Diabetes Mellitus	AGTR1, AGTR1A, AT2R1	ENSG00000144891,ENST00000349243.7				Alzheimer's Disease	EMK1		Alzheimer's Disease	KIAA1149						DYNLL1	8655	-1.3427	3.7965e-06	LDOC1L	84247	2.1857	-1.7196	DKFZP586I1420	222161	1.1851	3.1668e-05	PSMC3	201267_s_at	-1.2232	0.00075046
Alzheimer's Disease	IL4	P05112				Diabetes Mellitus	AGTR1, AGTR1A, AT2R1	ENSG00000144891,ENST00000349243.7				Alzheimer's Disease	MARK2	27816515	Alzheimer's Disease	BACE1	27933948					DYNLT3	6990	-1.0564	0.0002231	MDH2	4191	2.1835	-1.4669	NBPF20///NBPF10///NBPF8///NBPF9///NBPF15///NBPF12///NBPF14	100288142///100132406///728841///400818///284565///149013///25832	1.1849	1.1142e-06	PPP1CC	200726_at	-1.2219	0.00097051
Alzheimer's Disease	CXCL8	P10145				Diabetes Mellitus	CP	ENSG00000047457,ENST00000264613.11				Alzheimer's Disease	EMK1		Alzheimer's Disease	BACE						DYRK4	8798	-1.1112	0.015345	HBZ	3050	2.1834	-2.6065	CAB39	51719	1.1847	6.0582e-05	TRIM13	203659_s_at	-1.2195	0.0017879
Alzheimer's Disease	IL10	P22301				Diabetes Mellitus	CP	ENSG00000047457,ENST00000264613.11				Alzheimer's Disease	MARK2		Alzheimer's Disease	KIAA1149						EBF1	1879	1.6609	0.018659	C22orf32	91689	2.1829	-2.5416	DAAM1	23002	1.1837	8.5792e-05	SAR1B	218254_s_at	-1.2171	0.0024983
Alzheimer's Disease	IL12A	P29459				Diabetes Mellitus	CP	ENSG00000047457,ENST00000264613.11				Alzheimer's Disease	EMK1		Alzheimer's Disease	BACE1						ECM1	1893	-1.1966	0.0093846	PTRH2	51651	2.1825	-2.4059	FXR1	8087	1.1826	0.00033434	ZBED5	218263_s_at	-1.2165	0.0036358
Alzheimer's Disease	IL17A	Q16552				Diabetes Mellitus	BCHE, CHE1, BCHED	ENSG00000114200,ENST00000264381.8				Alzheimer's Disease	BACE1	26378740	Alzheimer's Disease	BACE						ECT2	1894	-1.0526	0.00866	SFRS3	6428	2.1822	-2.0829	PPARGC1A	10891	1.1826	0.0048769	SPRED2	212458_at	-1.2162	0.00046905
Alzheimer's Disease	IL18	Q14116				Diabetes Mellitus	BCHE, CHE1, BCHED	ENSG00000114200,ENST00000264381.8				Alzheimer's Disease	BACE		Alzheimer's Disease	KIAA1149						EEF1A2	1917	-1.1839	0.010468	SYNCRIP	10492	2.182	-1.8384	ACADSB	36	1.182	0.0014814	GRSF1	201520_s_at	-1.2151	0.0051396
Alzheimer's Disease	AQP4	P55087				Diabetes Mellitus	SLC2A2, GLUT2	ENSG00000163581,ENST00000314251.8				Alzheimer's Disease	KIAA1149		Alzheimer's Disease	BACE1	23590342					EEF1D	1936	1.4583	1.6726e-05	SPATS2	65244	2.1793	-1.8289	RNF150	57484	1.1815	0.000406	M6PR///PHC1	200901_s_at	-1.2116	0.0018037
Alzheimer's Disease	INSIG1	O15503				Diabetes Mellitus	SLC2A2, GLUT2	ENSG00000163581,ENST00000314251.8				Alzheimer's Disease	BACE1		Alzheimer's Disease	BACE						EEF1E1	9521	-1.3022	0.00079027	HSPC159	29094	2.179	-1.4264	FAM76A	199870	1.1812	5.4143e-05	PCNA	201202_at	-1.2052	0.0014984
Alzheimer's Disease	EIF3E	P60228				Diabetes Mellitus	AOMS1, SYNX					Alzheimer's Disease	BACE		Alzheimer's Disease	KIAA1149						EFCAB7	84455	-1.3341	0.0038109	HEATR5B	54497	2.179	-1.793	FBP2	8789	1.1812	0.003258	TASP1	219443_at	-1.2035	0.0013237
Alzheimer's Disease	IRF2	P14316				Diabetes Mellitus	EHHADH, PBFE, LBFP, FRTS3	ENSG00000113790,ENST00000456310.5				Alzheimer's Disease	KIAA1149		Alzheimer's Disease	BACE1						EFEMP2	30008	1.1272	0.005023	GTDC1	79712	2.1787	-1.5315	EPDR1	54749	1.1807	0.00035753	AKAP9	210962_s_at	-1.2034	0.00076576
Alzheimer's Disease	SIMC1	Q8NDZ2				Diabetes Mellitus	IGF2BP2, IMP2	ENSG00000073792,ENST00000346192.7				Alzheimer's Disease	BACE1	31021626	Alzheimer's Disease	BACE						EFL1	79631	-1.3585	0.00025327	LOC116349	116349	2.1778	-1.6999	ANOS1	3730	1.1779	0.00016683	MEAF6	218165_at	-1.2008	0.0012712
Alzheimer's Disease	PNPLA7	Q6ZV29				Diabetes Mellitus	AHSG, APMR1	ENSG00000145192,ENST00000273784.5				Alzheimer's Disease	BACE		Alzheimer's Disease	KIAA1149						EGFLAM-AS4	100852408	1.3812	0.015552	C21orf45	54069	2.1776	-1.9802	FAM106A	80039	1.1744	4.9336e-08	PPP3CC	207000_s_at	-1.2004	0.00071368
Alzheimer's Disease	KCNN2	Q9H2S1				Diabetes Mellitus	ADIPOQ, APM1, GBP28, ADIPQTL1	ENSG00000181092,ENST00000444204.2				Alzheimer's Disease	KIAA1149		Alzheimer's Disease	BACE1	27933948					EGOT	100126791	1.0629	0.043565	PSMG1	8624	2.177	-2.2918	TCF4	6925	1.1742	1.3469e-05	FASTKD3	219200_at	-1.2004	0.0032458
Alzheimer's Disease	KNG1	P01042				Diabetes Mellitus	PPP1R2, IPP2	ENSG00000184203,ENST00000438848.5				Alzheimer's Disease	BACE1		Alzheimer's Disease	BACE						EGR1	1958	-1.659	0.00029694	VPS25	84313	2.1766	-2.3441	ZNF83	55769	1.1732	7.3567e-05	POT1	204354_at	-1.2002	0.0042532
Alzheimer's Disease	SH2D4B	Q5SQS7				Diabetes Mellitus	CEP19, C3orf34, MOSPGF	ENSG00000174007,ENST00000399942.4				Alzheimer's Disease	BACE		Alzheimer's Disease	KIAA1149						EHBP1	23301	-1.1172	1.5405e-05	LOC148987	148987	2.1762	-1.8721	TCEAL7	56849	1.1729	0.0051992	KIF2A	203087_s_at	-1.1975	0.0017087
Alzheimer's Disease	SCIMP	Q6UWF3				Diabetes Mellitus	ADD1	ENSG00000087274,ENST00000398129.5				Alzheimer's Disease	KIAA1149		Alzheimer's Disease	BACE1						EHMT1	79813	1.0665	8.7037e-06	DDOST	1650	2.1754	-1.7364	UBE2H	7328	1.1726	1.5266e-05	AIDA	220199_s_at	-1.1965	0.0053563
Alzheimer's Disease	CEACAM22P					Diabetes Mellitus	HTT, HD, IT15, LOMARS	ENSG00000197386,ENST00000355072.10				Alzheimer's Disease	BACE1	31021626	Alzheimer's Disease	BACE						EIF2B3	8891	-1.5913	0.00012049	RP11-11C5.2	440145	2.175	-1.7081	CAMK2D	817	1.1712	6.839e-05	DERA	218102_at	-1.1963	0.006466
Alzheimer's Disease	BLOC1S3	Q6QNY0				Diabetes Mellitus	HTT, HD, IT15, LOMARS	ENSG00000197386,ENST00000355072.10				Alzheimer's Disease	BACE		Alzheimer's Disease	KIAA1149						EIF3C	8663	1.1716	0.022542	ARL9	132946	2.1741	-1.4488	GPD1L	23171	1.1705	0.00080638	SEC24B	202798_at	-1.1943	0.0017053
Alzheimer's Disease	BHMG1	C9JSJ3				Diabetes Mellitus	WFS1, WFRS, WFS, DFNA6, DFNA14, DFNA38, WFSL, CTRCT41	ENSG00000109501,ENST00000503569.5				Alzheimer's Disease	KIAA1149		Alzheimer's Disease	BACE1	27933948					EIF3K	27335	-1.2695	2.5407e-05	DRG1	4733	2.174	-2.9539	PALMD	54873	1.1695	0.00012078	PPP2CA	208652_at	-1.194	0.0032381
Alzheimer's Disease	LAMC2	Q13753				Diabetes Mellitus	WFS1, WFRS, WFS, DFNA6, DFNA14, DFNA38, WFSL, CTRCT41	ENSG00000109501,ENST00000503569.5				Alzheimer's Disease	BACE1		Alzheimer's Disease	BACE						EIF5A2	56648	-1.7207	0.0015379	KIAA1468	57614	2.1722	-1.6297	ATXN1	6310	1.1688	0.00012078	COG5	203630_s_at	-1.1935	0.001218
Alzheimer's Disease	RPSA	P08865				Diabetes Mellitus	WFS1, WFRS, WFS, DFNA6, DFNA14, DFNA38, WFSL, CTRCT41	ENSG00000109501,ENST00000503569.5				Alzheimer's Disease	BACE		Alzheimer's Disease	KIAA1149						ELAC1	55520	-1.3363	0.026397	BBS4	585	2.172	-2.5558	ZFYVE16	9765	1.1674	9.7758e-06	BTAF1	209430_at	-1.1935	0.0032016
Alzheimer's Disease	LCN2	P80188				Diabetes Mellitus	WFS1, WFRS, WFS, DFNA6, DFNA14, DFNA38, WFSL, CTRCT41	ENSG00000109501,ENST00000503569.5				Alzheimer's Disease	KIAA1149		Alzheimer's Disease	BACE1						ELAVL3	1995	1.165	0.00013822	RNF5	6048	2.1715	-1.9563	MYH2	4620	1.1673	0.00051048	TMEM131	212507_at	-1.193	0.0034331
Alzheimer's Disease	LDLR	P01130				Diabetes Mellitus	WFS1, WFRS, WFS, DFNA6, DFNA14, DFNA38, WFSL, CTRCT41	ENSG00000109501,ENST00000503569.5				Alzheimer's Disease	ACHE	31132435	Alzheimer's Disease	BACE						ELF4	2000	1.2226	0.018311	MAST3	23031	2.1708	-1.9216	DDAH1	23576	1.1667	0.002307	COPB2	201098_at	-1.192	0.0018629
Alzheimer's Disease	LINC01567					Diabetes Mellitus	PPARGC1A, PPARGC1	ENSG00000109819,ENST00000613098.4				Alzheimer's Disease	ACHE		Alzheimer's Disease	KIAA1149						ELFN2	114794	1.0835	0.00048448	HIPK4	147746	2.1706	-1.8572	RECK	8434	1.1664	3.2575e-05	RSBN1	213694_at	-1.192	0.004179
Alzheimer's Disease	LINC01185					Diabetes Mellitus	CCKAR	ENSG00000163394,ENST00000295589.4				Alzheimer's Disease	BACE1	30224383	Alzheimer's Disease	ACHE	31132435					ELOVL4	6785	-1.015	0.047138	EPS15	2060	2.1697	-1.3266	OSBPL11	114885	1.1648	0.00073345	SDHD	202026_at	-1.191	0.00023101
Alzheimer's Disease	LPA	P08519				Diabetes Mellitus	SGCB, LGMDR4	ENSG00000163069,ENST00000381431.9				Alzheimer's Disease	BACE		Alzheimer's Disease	ACHE						ELOVL6	79071	-1.0148	0.0046389	TMCO7	79613	2.1694	-1.8146	AHCYL2	23382	1.1644	7.3044e-05	SLC26A2	205097_at	-1.1909	0.00044196
Alzheimer's Disease	LPL	P06858				Diabetes Mellitus	CLOCK	ENSG00000134852,ENST00000381322.5				Alzheimer's Disease	KIAA1149		Alzheimer's Disease	BACE1	30224383					EMC3	55831	-1.0984	0.0026938	PATL1	219988	2.1694	-2.5051	CLTC-IT1	100506863	1.1634	4.463e-06	TTC19	217964_at	-1.1893	0.00045273
Alzheimer's Disease	LTBP2	Q14767				Diabetes Mellitus	HNRNPDL, HNRPDL, JKTBP, LGMDD3	ENSG00000152795,ENST00000614627.4				Alzheimer's Disease	BACE1		Alzheimer's Disease	BACE						EMC4	51234	-1.2146	1.3232e-06	CSF2RB	1439	2.1685	-2.562	LOC100129550	100129550	1.1633	0.000214	GCC2	202832_at	-1.1892	0.0033835
Alzheimer's Disease	BCAM	P50895				Diabetes Mellitus	COQ2, COQ10D1, MSA1	ENSG00000173085,ENST00000647002.1				Alzheimer's Disease	BACE		Alzheimer's Disease	KIAA1149						EMC9	51016	-1.3802	0.016308	POLR3B	55703	2.1682	-2.2568	SNRNP70	6625	1.1631	4.633e-05	VPS26A	201807_at	-1.189	0.0046149
Alzheimer's Disease	MIR107					Diabetes Mellitus	COQ2, COQ10D1, MSA1	ENSG00000173085,ENST00000647002.1				Alzheimer's Disease	KIAA1149		Alzheimer's Disease	BACE1						EME2	197342	1.1178	0.0037627	DZIP3	9666	2.1682	-2.4932	SUCLA2	8803	1.1604	0.00084689	SRP72	208801_at	-1.1878	5.8304e-06
Alzheimer's Disease	MIR132					Diabetes Mellitus	ABCG2, BCRP, ABCP, UAQTL1, GOUT1	ENSG00000118777,ENST00000515655.5				Alzheimer's Disease	BACE1	27933948	Alzheimer's Disease	BACE						EMID1	129080	1.2107	0.0001784	ACTR10	55860	2.1676	-1.7246	TULP4	56995	1.158	0.00011093	WASF3	204042_at	-1.1868	0.0058228
Alzheimer's Disease	MIR29A					Diabetes Mellitus	ABCG2, BCRP, ABCP, UAQTL1, GOUT1	ENSG00000118777,ENST00000515655.5				Alzheimer's Disease	BACE		Alzheimer's Disease	KIAA1149						EML2-AS1	100287177	-1.2975	0.032219	ATP6V1F	9296	2.1676	-1.8835	LOC114224	114224	1.1561	1.4986e-08	PPP1R12A	201603_at	-1.1861	0.00079284
Alzheimer's Disease	MIR34A					Diabetes Mellitus	TRMT10A, RG9MTD2, MSSGM1	ENSG00000145331,ENST00000394876.7				Alzheimer's Disease	KIAA1149		Alzheimer's Disease	HADH2	15087549					EML3	256364	1.626	9.2048e-05	TIMM10	26519	2.1673	-2.1399	NEXN	91624	1.1552	9.0832e-05	AGA	204332_s_at	-1.1857	0.0056925
Alzheimer's Disease	MAOA	P21397				Diabetes Mellitus	MTTP	ENSG00000138823,ENST00000457717.5				Alzheimer's Disease	BACE1		Alzheimer's Disease	ERAB						EML6	400954	-1.2126	0.0046195	TSPYL5	85453	2.1666	-1.6377	USP47	55031	1.155	0.00041679	TMEM30B	213285_at	-1.1843	0.003276
Alzheimer's Disease	ARVCF	O00192				Diabetes Mellitus	MTTP	ENSG00000138823,ENST00000457717.5				Alzheimer's Disease	BACE		Alzheimer's Disease	XH98G2						EMP1	2012	1.4555	0.0018679	LOC728173	728173	2.166	-1.7457	ANO5	203859	1.1542	0.0017134	CDKN1B	209112_at	-1.1834	0.0092128
Alzheimer's Disease	AFF1	P51825				Diabetes Mellitus	CISD2, WFS2, ZCD2, ERIS	ENSG00000145354,ENST00000273986.10				Alzheimer's Disease	KIAA1149		Alzheimer's Disease	SCHAD						EMX2	2018	1.2276	0.0063051	BSCL2	26580	2.166	-2.0307	TOMM20	9804	1.1519	0.00080376	SIM1	206876_at	-1.1832	0.0078368
Alzheimer's Disease	TRPM1	Q7Z4N2				Diabetes Mellitus	FABP2	ENSG00000145384,ENST00000274024.4				Alzheimer's Disease	BACE1	27933948	Alzheimer's Disease	HSD17B10						EMX2OS	196047	1.0949	0.0016984	BRE	9577	2.1639	-2.1594	CAV2	858	1.1511	2.5983e-05	RAD21	200608_s_at	-1.182	0.0048287
Alzheimer's Disease	MMP9	P14780				Diabetes Mellitus	IDDM23					Alzheimer's Disease	BACE		Alzheimer's Disease	ERAB						ENC1	8507	-1.341	0.042982	LOC644096	644096	2.1635	-1.8184	LOC102724951///LOC389831	102724951///389831	1.1503	0.0055393	CCDC91	218545_at	-1.1798	0.0073903
Alzheimer's Disease	MNAT1	P51948				Diabetes Mellitus	LRBA, LBA, CDC4L, CVID8	ENSG00000198589,ENST00000510413.5				Alzheimer's Disease	KIAA1149		Alzheimer's Disease	HADH2						ENDOG	2021	-1.11	0.017602	UPRT	139596	2.1626	-2.3138	TP53INP1	94241	1.1498	0.00086624	ANAPC10	207845_s_at	-1.1788	0.00081957
Alzheimer's Disease	MOBP	Q13875				Diabetes Mellitus	CPE	ENSG00000109472,ENST00000402744.9				Alzheimer's Disease	BACE1		Alzheimer's Disease	MRPP2						ENG	2022	1.2938	0.010819	PPP2R5C	5527	2.1623	-1.6681	ACTR2	10097	1.148	0.00094532	DDX46	202462_s_at	-1.1787	0.00025175
Alzheimer's Disease	POTEKP	Q9BYX7				Diabetes Mellitus	CASP3, CPP32	ENSG00000164305,ENST00000393588.8				Alzheimer's Disease	BACE		Alzheimer's Disease	SCHAD						ENHO	375704	1.0099	0.010007	SYT11	23208	2.1616	-1.5874	PTPN4	5775	1.1472	2.1537e-06	NUP37	218622_at	-1.1783	0.00015325
Alzheimer's Disease	PMS2CL	Q68D20				Diabetes Mellitus	ADIPQTL2, CAQ5					Alzheimer's Disease	KIAA1149		Alzheimer's Disease	SDR5C1						ENO2	2026	-1.1186	0.00052207	WIPI2	26100	2.1609	-1.9271	TFRC	7037	1.1471	0.041331	TTC37	203048_s_at	-1.1781	0.00022044
Alzheimer's Disease	MSH2	P43246				Diabetes Mellitus	HYT6					Alzheimer's Disease	BACE1	27933948	Alzheimer's Disease	XH98G2						ENPP5	59084	-1.391	0.0044039	MRPS12	6183	2.1609	-1.9078	PLCB1	23236	1.1463	0.00038367	TBPL1	208398_s_at	-1.1774	0.00035358
Alzheimer's Disease	PALM2AKAP2	Q8IXS6;Q9Y2D5				Diabetes Mellitus	OXCT1, OXCT, SCOT	ENSG00000083720,ENST00000196371.10				Alzheimer's Disease	BACE		Alzheimer's Disease	HADH2	15342248					ENTPD2	954	1.9511	0.0044625	ARPC5L	81873	2.1607	-1.7155	SATB1	6304	1.1459	4.9885e-05	TCEAL1	204045_at	-1.1769	0.0011841
Alzheimer's Disease	MT3	P25713				Diabetes Mellitus	ISL1	ENSG00000016082,ENST00000230658.12				Alzheimer's Disease	KIAA1149		Alzheimer's Disease	ERAB						ENTPD3	956	-1.3578	0.0093308	ATOH7	220202	2.1606	-1.3851	SGCB	6443	1.1459	5.6319e-05	PSD3	203355_s_at	-1.1761	0.0073895
Alzheimer's Disease	COX2	P00403				Diabetes Mellitus	GZMA, CTLA3, HFSP	ENSG00000145649,ENST00000274306.7				Alzheimer's Disease	BACE1		Alzheimer's Disease	XH98G2						EP400	57634	1.2836	0.0025092	NT5C3L	115024	2.1603	-1.98	LAMA4	3910	1.1446	6.477e-07	PRKCH	218764_at	-1.1758	0.00096002
Alzheimer's Disease	RNR2	Q8IVG9				Diabetes Mellitus	PDE4D, DPDE3, ACRDYS2	ENSG00000113448,ENST00000340635.11				Alzheimer's Disease	BACE		Alzheimer's Disease	SCHAD						EPB41L3	23136	-1.2013	0.0050444	C15orf17	57184	2.1603	-1.702	KIF5B	3799	1.1431	0.00012354	RNF219	219303_at	-1.1753	0.0034004
Alzheimer's Disease	NEFL	P07196				Diabetes Mellitus	PIK3R1, GRB1, AGM7, SHORT, IMD36	ENSG00000145675,ENST00000523872.1				Alzheimer's Disease	KIAA1149		Alzheimer's Disease	HSD17B10						EPB41L4A-AS1	114915	-1.0036	0.0036665	C14orf174	161394	2.1601	-1.5195	MYL3	4634	1.1429	0.023367	WDYHV1	219060_at	-1.1745	0.00039466
Alzheimer's Disease	NOS1	P29475				Diabetes Mellitus	PIK3R1, GRB1, AGM7, SHORT, IMD36	ENSG00000145675,ENST00000523872.1				Alzheimer's Disease	BACE1	27816517	Alzheimer's Disease	ERAB						EPB41L4B	54566	-1.1516	0.018687	CDK8	1024	2.1595	-1.6743	DDI2///RSC1A1	84301///6248	1.1405	0.0022131	OXSR1	202696_at	-1.1744	0.0023149
Alzheimer's Disease	NPC1	O15118				Diabetes Mellitus	PIK3R1, GRB1, AGM7, SHORT, IMD36	ENSG00000145675,ENST00000523872.1				Alzheimer's Disease	BACE		Alzheimer's Disease	HADH2						EPB42	2038	1.0911	0.013624	ARMCX5	64860	2.1581	-1.9869	TP63	8626	1.1397	3.0655e-05	DLG5	201681_s_at	-1.1725	0.0081206
Alzheimer's Disease	NRGN	Q92686				Diabetes Mellitus	CARTPT, CART	ENSG00000164326,ENST00000296777.5				Alzheimer's Disease	KIAA1149		Alzheimer's Disease	MRPP2						EPC1	80314	1.0184	9.8643e-05	ICT1	3396	2.158	-1.7718	ZYG11B	79699	1.1394	0.0001016	MRPL39	218558_s_at	-1.1711	0.002245
Alzheimer's Disease	RNF165	Q6ZSG1				Diabetes Mellitus	GFM2, EFG2, RRF	ENSG00000164347,ENST00000296805.8				Alzheimer's Disease	BACE1		Alzheimer's Disease	SCHAD						EPDR1	54749	-1.5792	0.0015048	ARV1	64801	2.1579	-2.0396	CFLAR	8837	1.1394	0.005726	ZWINT	204026_s_at	-1.1709	0.0012345
Alzheimer's Disease	OGG1	O15527				Diabetes Mellitus	XRCC4, SSMED	ENSG00000152422,ENST00000511817.1				Alzheimer's Disease	BACE		Alzheimer's Disease	SDR5C1						EPHA2	1969	1.83	0.00092599	YTHDC2	64848	2.1576	-1.5948	XAF1	54739	1.1377	9.8868e-07	MRPL15	218027_at	-1.1679	0.0066523
Alzheimer's Disease	SERPINE1	P05121				Diabetes Mellitus	PCSK1, NEC1, PC1, PC3, BMIQ12	ENSG00000175426,ENST00000311106.8				Alzheimer's Disease	KIAA1149		Alzheimer's Disease	XH98G2						EPHA3	2042	-1.4726	0.027107	TOMM22	56993	2.1563	-1.5678	DOCK5	80005	1.1372	4.5948e-07	DYRK2	202969_at	-1.1676	0.0036037
Alzheimer's Disease	ITSN2	Q9NZM3				Diabetes Mellitus	PCSK1, NEC1, PC1, PC3, BMIQ12	ENSG00000175426,ENST00000311106.8				Alzheimer's Disease	BACE1	22984865	Alzheimer's Disease	BACE1	22984865					EPHA4	2043	-1.0822	0.023404	ECOP	81552	2.1563	-1.4925	RAPH1	65059	1.1369	0.0001772	MDH1	200978_at	-1.1671	0.0075282
Alzheimer's Disease	APH1A	Q96BI3				Diabetes Mellitus	IDDM18					Alzheimer's Disease	BACE		Alzheimer's Disease	BACE						EPHB6	2051	-1.0517	0.0034724	hCG_1806964	401093	2.1563	-2.1632	TM6SF1	53346	1.1367	1.7285e-06	LTN1	215596_s_at	-1.1659	4.8849e-05
Alzheimer's Disease	RMDN1	Q96DB5				Diabetes Mellitus	LEAP2	ENSG00000164406,ENST00000296877.3				Alzheimer's Disease	KIAA1149		Alzheimer's Disease	KIAA1149						EPHX4	253152	-1.8603	0.00031312	CCDC85A	114800	2.156	-1.6364	IDH1	3417	1.1358	2.0371e-05	RWDD2A	213555_at	-1.1659	0.0001635
Alzheimer's Disease	DCTN4	Q9UJW0				Diabetes Mellitus	NR3C1, GCR, GRL, GCRST	ENSG00000113580,ENST00000394464.7				Alzheimer's Disease	BACE1		Alzheimer's Disease	BACE1						EPT1	85465	-1.1784	0.00072095	METAP1	23173	2.1554	-1.9864	CCNG1	900	1.1341	0.0031895	CDK8	204831_at	-1.1658	0.0057195
Alzheimer's Disease	WAC	Q9BTA9				Diabetes Mellitus	SPINK1, PSTI, PCTT, TATI, TCP	ENSG00000164266,ENST00000296695.9				Alzheimer's Disease	BACE		Alzheimer's Disease	BACE						ERAP2	64167	1.7418	0.0022132	CHRDL2	25884	2.1551	-1.6559	TRAK1	22906	1.1336	3.7369e-06	PLCB4	203895_at	-1.1651	0.0072159
Alzheimer's Disease	SNX9	Q9Y5X1				Diabetes Mellitus	SPINK1, PSTI, PCTT, TATI, TCP	ENSG00000164266,ENST00000296695.9				Alzheimer's Disease	KIAA1149		Alzheimer's Disease	KIAA1149						ERBB2	2064	1.6422	0.0028154	RGS7	6000	2.155	-1.4477	TMEM131	23505	1.1335	9.8897e-05	MRPS28	219819_s_at	-1.1646	0.0053365
Alzheimer's Disease	LARS1	Q9P2J5				Diabetes Mellitus	SPINK1, PSTI, PCTT, TATI, TCP	ENSG00000164266,ENST00000296695.9				Alzheimer's Disease	BACE1	22984865	Alzheimer's Disease	BACE1	22984865					ERBIN	55914	1.3701	0.00066241	SUPT4H1	6827	2.155	-1.8283	FAT1	2195	1.1329	4.8297e-05	ZCCHC14	212655_at	-1.1645	0.0051068
Alzheimer's Disease	RAPGEF6	Q8TEU7				Diabetes Mellitus	ADRB2	ENSG00000169252,ENST00000305988.5				Alzheimer's Disease	BACE		Alzheimer's Disease	BACE						ERC2	26059	-1.3339	0.019092	PMS2L3	5387	2.1536	-2.0127	MGEA5	10724	1.1323	0.00016224	MPC2	202427_s_at	-1.1622	0.0011554
Alzheimer's Disease	ABCB1	P08183				Diabetes Mellitus	ADRB2	ENSG00000169252,ENST00000305988.5				Alzheimer's Disease	KIAA1149		Alzheimer's Disease	KIAA1149						ERC2-IT1	711	1.0487	0.025239	HMGB3	3149	2.1536	-1.9024	LINC00998	401397	1.1302	0.0011108	MRPS30	218398_at	-1.1611	0.0018938
Alzheimer's Disease	PIK3CA	P42336				Diabetes Mellitus	ADRB2	ENSG00000169252,ENST00000305988.5				Alzheimer's Disease	BACE1		Alzheimer's Disease	BACE1						ERICH3	127254	-1.6451	0.014123	LOC153914	153914	2.1536	-1.879	NBPF10///NBPF8///NBPF11	100132406///728841///200030	1.1301	5.8303e-06	GFPT1	202722_s_at	-1.1611	0.0041166
Alzheimer's Disease	PIK3CB	P42338				Diabetes Mellitus	CAMK2A, KIAA0968, CAMKA, MRD53, MRT63	ENSG00000070808,ENST00000672479.1				Alzheimer's Disease	BACE		Alzheimer's Disease	BACE						ERICH5	203111	-1.9037	0.0074078	LOC646947	646947	2.1535	-2.1425	HBA2///HBA1	3040///3039	1.1282	0.0021332	DCUN1D4	212855_at	-1.1596	0.0040669
Alzheimer's Disease	PIK3CD	O00329				Diabetes Mellitus	CAMK2A, KIAA0968, CAMKA, MRD53, MRT63	ENSG00000070808,ENST00000672479.1				Alzheimer's Disease	KIAA1149		Alzheimer's Disease	KIAA1149						ERICH6	131831	-1.2794	0.013919	KCNQ2	3785	2.1531	-1.5479	RCAN2	10231	1.128	1.1859e-05	NUP153	202097_at	-1.158	0.0047158
Alzheimer's Disease	PIK3CG	P48736				Diabetes Mellitus	NIDDM4					Alzheimer's Disease	IAPP	32541895	Alzheimer's Disease	LGMN	28345579					ERLEC1	27248	-1.1447	1.6261e-05	LOC441376	441376	2.153	-1.7631	RTN4	57142	1.1279	1.9208e-06	ZC3H13	212402_at	-1.1578	0.0032107
Alzheimer's Disease	PLA2G1B	P04054				Diabetes Mellitus	GFPT2, GFAT2	ENSG00000131459,ENST00000253778.13				Alzheimer's Disease	LGMN	28345579	Alzheimer's Disease	PRSC1						ERN2	10595	1.1865	0.0019528	C22orf29	79680	2.1529	-1.9951	WWP1	11059	1.1274	1.0289e-05	MAPK9	203218_at	-1.1549	0.0071001
Alzheimer's Disease	PLG	P00747				Diabetes Mellitus	CDKAL1	ENSG00000145996,ENST00000274695.8				Alzheimer's Disease	PRSC1		Alzheimer's Disease	LGMN						ESRP1	54845	-2.1934	0.0004315	KIAA0090	23065	2.1528	-2.1917	FAM184B	27146	1.1266	1.2214e-05	UFSP2	218449_at	-1.1547	0.0042519
Alzheimer's Disease	PMS2P1	A4D2B8				Diabetes Mellitus	HFE, HLA-H, HFE1, MVCD7, TFQTL2	ENSG00000010704,ENST00000357618.9				Alzheimer's Disease	LGMN		Alzheimer's Disease	PRSC1						ESRRG	2104	-1.3336	0.00039496	PSCD2	9266	2.1525	-1.905	RGS10	6001	1.1266	0.010422	RHOA	200059_s_at	-1.1528	0.0025614
Alzheimer's Disease	IL6-AS1					Diabetes Mellitus	HFE, HLA-H, HFE1, MVCD7, TFQTL2	ENSG00000010704,ENST00000357618.9				Alzheimer's Disease	PRSC1		Alzheimer's Disease	LGMN	28345579					EXOC8	149371	-1.4003	0.00068906	MTX2	10651	2.1517	-2.3734	SMARCA2	6595	1.1232	1.0129e-06	MTR	203774_at	-1.1509	0.0013913
Alzheimer's Disease	CYCS	P99999				Diabetes Mellitus	HFE, HLA-H, HFE1, MVCD7, TFQTL2	ENSG00000010704,ENST00000357618.9				Alzheimer's Disease	LGMN	28345579	Alzheimer's Disease	PRSC1						EXOG	9941	-1.7164	0.0014607	PXDNL	137902	2.1513	-2.2587	PCNX1	22990	1.1219	0.00050826	ALG5	218203_at	-1.1505	0.0010847
Alzheimer's Disease	POLD1	P28340				Diabetes Mellitus	HFE, HLA-H, HFE1, MVCD7, TFQTL2	ENSG00000010704,ENST00000357618.9				Alzheimer's Disease	PRSC1		Alzheimer's Disease	LGMN						EXOSC1	51013	-1.5125	0.0023652	FOXP2	93986	2.1506	-1.6473	ZRANB2	9406	1.1205	0.0017664	MIR636///SRSF2	200754_x_at	-1.1488	0.0013937
Alzheimer's Disease	PON1	P27169				Diabetes Mellitus	HFE, HLA-H, HFE1, MVCD7, TFQTL2	ENSG00000010704,ENST00000357618.9				Alzheimer's Disease	LGMN		Alzheimer's Disease	PRSC1						EXOSC9	5393	-1.6617	0.0034328	XAB1	11321	2.1506	-2.1006	ZMYM4	9202	1.1204	4.6407e-08	RALGAPA1///RALGAPA1P1	214855_s_at	-1.1481	0.00061086
Alzheimer's Disease	PPARA	Q07869				Diabetes Mellitus	HFE, HLA-H, HFE1, MVCD7, TFQTL2	ENSG00000010704,ENST00000357618.9				Alzheimer's Disease	PRSC1		Alzheimer's Disease		29349888					EXTL2	2135	-1.1451	0.00048981	NODAL	4838	2.1503	-1.7763	ZNF226	7769	1.1196	2.2791e-06	CDC23	202892_at	-1.1473	0.0053958
Alzheimer's Disease	TMED9	Q9BVK6				Diabetes Mellitus	PRSS16, TSSP	ENSG00000112812,ENST00000230582.8				Alzheimer's Disease	MAP3K12	28929759	Alzheimer's Disease	MAP3K12	28929759					EZR	7430	2.146	0.00012174	STX7	8417	2.1501	-1.3733	GRB14	2888	1.1193	0.00049609	PRMT3	213320_at	-1.1442	0.0045804
Alzheimer's Disease	EPDR1	Q9UM22				Diabetes Mellitus	ZFP57, TNDM1	ENSG00000204644,ENST00000376883.1				Alzheimer's Disease	ZPK		Alzheimer's Disease	ZPK						F5	2153	-1.2139	0.034601	C1orf32	387597	2.1499	-2.2151	NPTN	27020	1.1189	2.9114e-06	KYAT3	209472_at	-1.1433	0.0047877
Alzheimer's Disease	BCAS3	Q9H6U6				Diabetes Mellitus	IDDM1					Alzheimer's Disease	MAP3K12		Alzheimer's Disease	MAP3K12						F8	2157	-1.0809	5.9296e-05	MRPL15	29088	2.1492	-1.9501	CFHR1///CFH	3078///3075	1.1176	0.0095499	RAB2A	208732_at	-1.1432	0.0016714
Alzheimer's Disease	CDKAL1	Q5VV42				Diabetes Mellitus	IGAD1					Alzheimer's Disease	ZPK		Alzheimer's Disease	ZPK						FABP6	2172	-1.0323	0.03806	ZNF498	221785	2.1489	-2.1828	KALRN	8997	1.1165	2.1384e-05	MIR3652///HSP90B1	200599_s_at	-1.1427	0.0044345
Alzheimer's Disease	RMDN3	Q96TC7				Diabetes Mellitus	PBCA					Alzheimer's Disease	MAP3K12	28929759	Alzheimer's Disease	MAP3K12	28929759					FAHD1	81889	-1.0402	0.0043612	WDR36	134430	2.1488	-1.7775	BCL2	596	1.1165	0.00039634	RBL2	212331_at	-1.1427	0.0064206
Alzheimer's Disease	PTPA	Q15257				Diabetes Mellitus	TNF, TNFA	ENSG00000232810,ENST00000449264.3				Alzheimer's Disease	ZPK		Alzheimer's Disease	ZPK						FAM107B	83641	1.6045	0.0024831	PCDH20	64881	2.1483	-1.7838	ZBTB44	29068	1.1162	0.00013863	HNRNPF	201376_s_at	-1.1419	0.0047494
Alzheimer's Disease	WDR41	Q9HAD4				Diabetes Mellitus	TNF, TNFA	ENSG00000232810,ENST00000449264.3				Alzheimer's Disease	MAP3K12		Alzheimer's Disease	MAP3K12						FAM109A	144717	1.2366	0.011545	SERINC3	10955	2.1476	-1.6442	RFX7	64864	1.1155	2.3432e-05	JMJD1C	221763_at	-1.1409	0.0087864
Alzheimer's Disease	STK32B	Q9NY57				Diabetes Mellitus	TNF, TNFA	ENSG00000232810,ENST00000449264.3				Alzheimer's Disease	ZPK		Alzheimer's Disease	ZPK						FAM122A	116224	-1.1051	0.0055675	SLC27A4	10999	2.147	-1.4912	ZNF33A	7581	1.1147	1.8496e-05	ORC3	210028_s_at	-1.1393	0.00095781
Alzheimer's Disease	PRKAA1	Q13131				Diabetes Mellitus	TNF, TNFA	ENSG00000232810,ENST00000449264.3				Alzheimer's Disease		29349888	Alzheimer's Disease	IAPP	32541895					FAM122C	159091	-1.0266	0.04212	C17orf75	64149	2.147	-1.8511	PSMA3-AS1	379025	1.1135	1.1859e-05	SETSIP///SET	200631_s_at	-1.1393	0.0022438
Alzheimer's Disease	PRKAA2	P54646				Diabetes Mellitus	TNF, TNFA	ENSG00000232810,ENST00000449264.3				Alzheimer's Disease		30318466	Alzheimer's Disease		30318466					FAM134B	54463	-1.1627	0.0034643	GLO1	2739	2.1467	-2.4174	C2orf68	388969	1.1129	4.051e-07	RFC3	204127_at	-1.1389	7.9151e-05
Alzheimer's Disease	SYBU	Q9NX95				Diabetes Mellitus	CFB, BF, GBG, AHUS4, ARMD14, CFBD	ENSG00000243649,ENST00000425368.7				Alzheimer's Disease			Alzheimer's Disease							FAM149B1	317662	-1.3785	0.028981	ENDOG	2021	2.1466	-1.8703	ANP32A	8125	1.112	1.8415e-05	WTH3DI///RAB6C///RAB6A	210406_s_at	-1.1382	0.0011666
Alzheimer's Disease	PRKAB1	Q9Y478				Diabetes Mellitus	CFB, BF, GBG, AHUS4, ARMD14, CFBD	ENSG00000243649,ENST00000425368.7				Alzheimer's Disease	MAPT		Alzheimer's Disease	MAPT						FAM161B	145483	1.4032	2.0351e-06	KIAA1045	23349	2.146	-1.7174	NPY1R	4886	1.1117	0.006894	SOCS5	209647_s_at	-1.1382	0.004919
Alzheimer's Disease	EDEM2	Q9BV94				Diabetes Mellitus	CFB, BF, GBG, AHUS4, ARMD14, CFBD	ENSG00000243649,ENST00000425368.7				Alzheimer's Disease	MAPTL		Alzheimer's Disease	MAPTL						FAM162A	26355	-1.4653	0.00011637	HSBP1	3281	2.1453	-2.4186	RALGAPA1	253959	1.1106	1.2567e-05	ARFGAP3	202211_at	-1.1372	0.0015665
Alzheimer's Disease	PRKCA	P17252				Diabetes Mellitus	C4A, C4S, C4AD	ENSG00000244731,ENST00000498271.1				Alzheimer's Disease	MTBT1		Alzheimer's Disease	MTBT1						FAM167A	83648	1.0953	0.015252	RP11-529I10.4	25911	2.1448	-1.8572	NPIPA5///NPIPB6///NPIPB8///NPIPB3	100288332///728741///728734///23117	1.1106	6.0153e-05	PKD2	203688_at	-1.1329	0.0050964
Alzheimer's Disease	PRKCB	P05771				Diabetes Mellitus	C4A, C4S, C4AD	ENSG00000244731,ENST00000498271.1				Alzheimer's Disease	TAU		Alzheimer's Disease	TAU						FAM181A	90050	1.0607	0.010958	SLC25A26	115286	2.1435	-1.8085	ATRX	546	1.1102	0.00012853	CAND1	207483_s_at	-1.1326	0.0003349
Alzheimer's Disease	MAPK1	P28482				Diabetes Mellitus	C4B, C4F, C4BD	ENSG00000224389,ENST00000435363.7				Alzheimer's Disease	QPCTL	21288892	Alzheimer's Disease	QPCTL	21288892					FAM181B	220382	1.6418	1.0274e-05	FLJ42117	200844	2.1431	-2.5134	MNAT1	4331	1.11	3.6328e-06	SLC35A5	218519_at	-1.1318	0.0061226
Alzheimer's Disease	NDUFA12	Q9UI09				Diabetes Mellitus	HLA-DRA	ENSG00000204287,ENST00000395388.7				Alzheimer's Disease	QPCTL	21288892	Alzheimer's Disease	QPCTL	21288892					FAM188A	80013	-1.285	0.00018253	LOC339524	339524	2.1426	-1.7967	LOC153684	153684	1.1096	8.5266e-08	PTBP2	218683_at	-1.1316	0.0045948
Alzheimer's Disease	MAPK8	P45983				Diabetes Mellitus	HLA-DQA1, CELIAC1	ENSG00000196735,ENST00000343139.11				Alzheimer's Disease	QPCTL		Alzheimer's Disease	QPCTL						FAM189A2	9413	1.0998	0.021317	2006-09-01	23157	2.1415	-1.7916	CWC27	10283	1.1082	6.1043e-06	EIF5	208706_s_at	-1.1315	0.0085276
Alzheimer's Disease	EIF2AK2	P19525				Diabetes Mellitus	HLA-DQB1, CELIAC1	ENSG00000179344,ENST00000374943.8				Alzheimer's Disease	SFPQ	32034402	Alzheimer's Disease	LILRB2	30297750					FAM216A	29902	-1.0241	0.0030703	ZNF179	7732	2.1412	-1.5619	EML1	2009	1.1063	2.8026e-06	SSR3	217790_s_at	-1.1313	5.9851e-05
Alzheimer's Disease	NIT2	Q9NQR4				Diabetes Mellitus	HLA-DQB1, CELIAC1	ENSG00000179344,ENST00000374943.8				Alzheimer's Disease	PSF		Alzheimer's Disease	LILRB2						FAM217B	63939	-1.0099	2.384e-05	SRP19	6728	2.14	-2.483	CCDC186	55088	1.1062	0.00051322	ATP6V1A	201972_at	-1.1302	0.00041902
Alzheimer's Disease	CEACAM19	Q7Z692				Diabetes Mellitus	HLA-DQB1, CELIAC1	ENSG00000179344,ENST00000374943.8				Alzheimer's Disease	SFPQ		Alzheimer's Disease	ILT4						FAM220A	84792	-1.0699	0.00010119	TRIM67	440730	2.1395	-1.8397	SYNM	23336	1.1056	6.1942e-10	OGT	209240_at	-1.1286	0.0054378
Alzheimer's Disease	CDC42SE2	Q9NRR3				Diabetes Mellitus	PSMB8, LMP7, RING10, JMP, NKJO, ALDD, PRAAS1	ENSG00000204264,ENST00000374881.3				Alzheimer's Disease	PSF		Alzheimer's Disease	LIR2						FAM43A	131583	1.1603	0.0038905	SCAND1	51282	2.1387	-1.8781	CASQ1	844	1.1032	0.0011272	PEX11B	202658_at	-1.1283	0.00028649
Alzheimer's Disease	TULP4	Q9NRJ4				Diabetes Mellitus	TAP1, ABCB2, RING4, PSF1	ENSG00000168394,ENST00000354258.4				Alzheimer's Disease	LILRB2	30297750	Alzheimer's Disease	MIR10						FAM63A	55793	1.7952	2.1484e-06	RNPS1	10921	2.138	-1.934	IGFBP5	3488	1.1031	0.0012039	CUTC	218970_s_at	-1.1278	0.0033685
Alzheimer's Disease	DSCAML1	Q8TD84				Diabetes Mellitus	PSMB9, LMP2, RING12, PRAAS3	ENSG00000240065,ENST00000374859.3				Alzheimer's Disease	LILRB2		Alzheimer's Disease	SFPQ	32034402					FAM69A	388650	-1.0739	0.0019694	PANK3	79646	2.1367	-1.6637	CHIC1	53344	1.1022	0.00013353	UBE3C	201817_at	-1.1268	0.0083033
Alzheimer's Disease	ARHGAP20	Q9P2F6				Diabetes Mellitus	ITPR3	ENSG00000096433,ENST00000605930.3				Alzheimer's Disease	ILT4		Alzheimer's Disease	PSF						FAM83D	81610	-1.9166	0.0036376	PGAM5	192111	2.1363	-1.5593	SHPRH	257218	1.1015	1.6384e-05	SNRPE	203316_s_at	-1.1257	0.0091054
Alzheimer's Disease	SH3RF1	Q7Z6J0				Diabetes Mellitus	HMGA1, HMGIY	ENSG00000137309,ENST00000401473.7				Alzheimer's Disease	LIR2		Alzheimer's Disease	SFPQ						FANCI	55215	-1.0317	0.0082226	C9orf123	90871	2.1354	-1.865	SEC62	7095	1.1002	0.00071194	NME1	201577_at	-1.1237	0.00089489
Alzheimer's Disease	VAT1L	Q9HCJ6				Diabetes Mellitus	GLP1R	ENSG00000112164,ENST00000373256.5				Alzheimer's Disease	MIR10		Alzheimer's Disease	PSF						FAR2	55711	-1.5256	0.020677	ENDOGL1	9941	2.1346	-1.9547	C10orf71	118461	1.099	0.017263	PCBP1	208620_at	-1.1236	0.003003
Alzheimer's Disease	PTPRA	P18433				Diabetes Mellitus	VEGF, MVCD1	ENSG00000112715,ENST00000372055.8				Alzheimer's Disease	MAPT	31537646	Alzheimer's Disease	MAPT	31537646					FASTKD3	79072	-1.0873	0.0089655	C3orf10	55845	2.1339	-2.2397	ZMYM2	7750	1.0985	0.00011606	ANKRD49	219069_at	-1.1208	0.00032874
Alzheimer's Disease	PVALB	P20472				Diabetes Mellitus	MMUT, MUT, MCM	ENSG00000146085,ENST00000274813.4				Alzheimer's Disease	MAPTL		Alzheimer's Disease	MAPTL						FASTKD5	60493	-1.1808	0.026776	C1orf102	127700	2.1321	-1.9392	NEO1	4756	1.0984	1.4466e-05	GRAMD3	218706_s_at	-1.1197	0.0034308
Alzheimer's Disease	PVR	P15151				Diabetes Mellitus	TFAP2B, CHAR, PDA2	ENSG00000008196,ENST00000393655.4				Alzheimer's Disease	MTBT1		Alzheimer's Disease	MTBT1						FAT1	2195	1.4433	0.0035451	PRDM12	59335	2.1319	-1.9286	ASPN	54829	1.0982	0.0035806	ITGB1BP1	203336_s_at	-1.1193	0.0024161
Alzheimer's Disease	RAC1	P63000				Diabetes Mellitus	TFAP2B, CHAR, PDA2	ENSG00000008196,ENST00000393655.4				Alzheimer's Disease	TAU		Alzheimer's Disease	TAU						FAT2	2196	-1.1446	0.031029	GSG1	83445	2.1318	-1.1739	ELK4	2005	1.0961	9.1927e-06	DIRAS3	215506_s_at	-1.118	0.0078215
Alzheimer's Disease	MOK	Q9UQ07				Diabetes Mellitus	COL9A1, EDM6, STL4	ENSG00000112280,ENST00000370496.3				Alzheimer's Disease	SERPINC1	15342247	Alzheimer's Disease	SERPINC1	15342247					FAXC	84553	-1.151	0.0045631	TRIM32	22954	2.1318	-2.1376	BPGM	669	1.0956	0.0035234	POGK	218229_s_at	-1.1175	0.0011871
Alzheimer's Disease	RELB	Q01201				Diabetes Mellitus	COL9A1, EDM6, STL4	ENSG00000112280,ENST00000370496.3				Alzheimer's Disease	AT3		Alzheimer's Disease	AT3						FBLN7	129804	-1.4458	0.013296	MCM4	4173	2.1318	-1.9117	COL5A2	1290	1.0954	4.4351e-05	DHRS7B	220690_s_at	-1.1171	0.00050055
Alzheimer's Disease	REN	P00797				Diabetes Mellitus	NT5E, NT5	ENSG00000135318,ENST00000369651.7				Alzheimer's Disease	PRO0309		Alzheimer's Disease	PRO0309						FBXL2	25827	-1.183	0.00058403	NLE1	54475	2.1317	-1.8981	ASPH	444	1.0949	0.003258	ARMCX2	203404_at	-1.117	0.0019189
Alzheimer's Disease	REST	Q13127				Diabetes Mellitus	IDDM15					Alzheimer's Disease			Alzheimer's Disease							FBXO16	157574	-1.1115	0.0071485	EIF4E3	317649	2.1316	-1.6334	ROCK1	6093	1.0947	1.2759e-05	DYNC1I1	205348_s_at	-1.1167	0.0031315
Alzheimer's Disease	ACTB	P60709				Diabetes Mellitus	FIQTL1					Alzheimer's Disease			Alzheimer's Disease							FBXO28	23219	-1.1885	1.7721e-05	CDKN3	1033	2.1311	-1.4675	PSME4	23198	1.0938	4.7482e-05	RNF13	201779_s_at	-1.1148	0.0040452
Alzheimer's Disease	ROS1	P08922				Diabetes Mellitus	RFX6, RFXDC1, MTCHRS	ENSG00000185002,ENST00000332958.3				Alzheimer's Disease	BCHE	28000737	Alzheimer's Disease	BCHE	27908752					FBXO4	26272	-1.1202	0.047715	RCN2	5955	2.1311	-1.4427	SFRP4	6424	1.0935	0.0050806	MED17	221517_s_at	-1.1136	0.0013405
Alzheimer's Disease	SORT1	Q99523				Diabetes Mellitus	BMIQ3					Alzheimer's Disease	CHE1		Alzheimer's Disease	CHE1						FBXO40	51725	-2.2479	0.00047758	ASNA1	439	2.1303	-1.9732	CTAGE5	4253	1.0926	6.0043e-07	RAB11FIP2	203884_s_at	-1.1125	0.0037968
Alzheimer's Disease	CCL2	P13500				Diabetes Mellitus	ENPP1, PDNP1, NPPS, M6S1, PCA1, ARHR2, COLED	ENSG00000197594,ENST00000647893.1				Alzheimer's Disease	BCHE		Alzheimer's Disease	BCHE						FBXW12	285231	1.43	2.1801e-05	GOLGA1	2800	2.1302	-1.4572	FGL2	10875	1.092	0.00054871	SGPL1	212321_at	-1.1114	0.0024532
Alzheimer's Disease	CX3CL1	P78423				Diabetes Mellitus	ENPP1, PDNP1, NPPS, M6S1, PCA1, ARHR2, COLED	ENSG00000197594,ENST00000647893.1				Alzheimer's Disease	CHE1		Alzheimer's Disease	CHE1						FBXW4P1	26226	1.4488	0.0001353	RFWD2	64326	2.1295	-1.2545	SLTM	79811	1.0918	0.0004212	CTSO	203758_at	-1.11	0.0051263
Alzheimer's Disease	ANO3	Q9BYT9				Diabetes Mellitus	ENPP1, PDNP1, NPPS, M6S1, PCA1, ARHR2, COLED	ENSG00000197594,ENST00000647893.1				Alzheimer's Disease	BCHE	28000737	Alzheimer's Disease	BCHE	28000737					FCER1A	2205	1.5662	0.00036839	LRRC4C	57689	2.1295	-1.8917	RPL7L1	285855	1.0916	5.7781e-12	GSTA4	202967_at	-1.1095	0.0014568
Alzheimer's Disease	POTEM	A6NI47				Diabetes Mellitus	ENPP1, PDNP1, NPPS, M6S1, PCA1, ARHR2, COLED	ENSG00000197594,ENST00000647893.1				Alzheimer's Disease	CHE1		Alzheimer's Disease	CHE1						FCGBP	8857	1.079	0.01597	TRIM36	55521	2.1277	-1.5694	PGAP1	80055	1.0916	0.00095195	CSE1L	201112_s_at	-1.1092	0.001277
Alzheimer's Disease	ZNF862	O60290				Diabetes Mellitus	ENPP1, PDNP1, NPPS, M6S1, PCA1, ARHR2, COLED	ENSG00000197594,ENST00000647893.1				Alzheimer's Disease	BCHE		Alzheimer's Disease	BCHE						FCRL4	83417	-1.3754	0.021754	KATNAL1	84056	2.1269	-1.8186	TNFSF10	8743	1.0909	3.1678e-05	KIF1BP	212453_at	-1.109	0.0010732
Alzheimer's Disease	CSMD1	Q96PZ7				Diabetes Mellitus	TNDM1					Alzheimer's Disease	CHE1		Alzheimer's Disease	CHE1						FCRLB	127943	-1.5392	0.015092	DYNLT3	6990	2.1267	-1.5186	ARHGEF6	9459	1.0906	5.7618e-07	PPCS	218341_at	-1.1075	0.0048389
Alzheimer's Disease	LINC01184					Diabetes Mellitus	PLAGL1, ZAC, LOT1	ENSG00000118495,ENST00000649307.1				Alzheimer's Disease	BCHE	28000737	Alzheimer's Disease	BCHE	28000737					FDPSP2	619190	1.0854	0.019296	ZFAND2A	90637	2.1267	-1.8853	PHC3	80012	1.0905	2.279e-05	NUP107	218768_at	-1.1074	0.0055568
Alzheimer's Disease	PINK1	Q9BXM7				Diabetes Mellitus	HYMAI	ENSG00000283122,ENST00000635591.1				Alzheimer's Disease	CHE1		Alzheimer's Disease	CHE1						FEM1C	56929	-1.0494	0.015092	TERF2IP	54386	2.1266	-1.5205	FBXO21	23014	1.0903	0.00033909	ASCC3	212815_at	-1.1073	0.0033888
Alzheimer's Disease	SLC1A2	P43004				Diabetes Mellitus	IDDM21					Alzheimer's Disease	BCHE		Alzheimer's Disease	BCHE						FGD2	221472	1.3402	0.0063745	C16orf80	29105	2.1263	-1.5344	PURA	5813	1.0896	0.00031625	MKKS	218138_at	-1.1068	0.0067339
Alzheimer's Disease	SLC6A3	Q01959				Diabetes Mellitus	IDDM8					Alzheimer's Disease	CHE1		Alzheimer's Disease	CHE1						FGF12	2257	-1.9092	1.1219e-05	LOC619208	619208	2.1263	-2.0828	FAM134B	54463	1.0881	0.035364	RRP15	219037_at	-1.1058	0.0077585
Alzheimer's Disease	SLC6A4	P31645				Diabetes Mellitus	SUMO4, IDDM5	ENSG00000177688,ENST00000326669.6				Alzheimer's Disease	BCHE	27908752	Alzheimer's Disease	BCHE	28000737					FGF7P3	654466	-1.1455	0.010159	ACADSB	36	2.1254	-1.5271	PCMTD2	55251	1.0874	0.00049559	DHX40	218277_s_at	-1.1043	0.0065078
Alzheimer's Disease	SNAP25	P60880				Diabetes Mellitus	ICA1	ENSG00000003147,ENST00000402384.8				Alzheimer's Disease	CHE1		Alzheimer's Disease	CHE1						FGF8	2253	1.1549	0.022048	SYT13	57586	2.1251	-1.4805	ETAA1	54465	1.0871	3.842e-05	DPY19L4	213391_at	-1.1036	0.0081488
Alzheimer's Disease	SNCB	Q16143				Diabetes Mellitus	FGQTL2, BWQTL1					Alzheimer's Disease	BCHE		Alzheimer's Disease	BCHE						FGFR3	2261	1.5182	0.0018247	C14orf122	51016	2.1249	-2.0487	CARNS1	57571	1.0865	0.0032979	AUH	205052_at	-1.1026	0.0093734
Alzheimer's Disease	SNCA	P37840				Diabetes Mellitus	FGQTL2, BWQTL1					Alzheimer's Disease	CHE1		Alzheimer's Disease	CHE1						FGR	2268	1.2477	0.017675	EGR4	1961	2.1247	-1.1543	ABCD3	5825	1.0863	0.0010148	TNKS	202561_at	-1.1023	0.0093098
Alzheimer's Disease	SNCG	O76070				Diabetes Mellitus	IL6, IFNB2, BSF2, HSF, HGF	ENSG00000136244,ENST00000258743.10				Alzheimer's Disease	BCHE	30031971	Alzheimer's Disease	BCHE	30031971					FH	2271	-1.0081	3.0933e-05	MYOZ3	91977	2.1244	-1.585	OGN	4969	1.0858	0.0047463	LOC643549///PCIF1	222044_at	-1.1021	0.00627
Alzheimer's Disease	SOAT1	P35610				Diabetes Mellitus	IL6, IFNB2, BSF2, HSF, HGF	ENSG00000136244,ENST00000258743.10				Alzheimer's Disease	CHE1		Alzheimer's Disease	CHE1						FHL2	2274	-1.2685	0.013406	C17orf76	388341	2.1243	-1.7222	DDX1	1653	1.0856	0.00011913	ARFIP1	218230_at	-1.1021	0.0090346
Alzheimer's Disease	BRCA2	P51587				Diabetes Mellitus	IL6, IFNB2, BSF2, HSF, HGF	ENSG00000136244,ENST00000258743.10				Alzheimer's Disease	BCHE		Alzheimer's Disease	BCHE						FHOD3	80206	-1.4707	0.0034617	C20orf177	63939	2.1241	-1.8773	LARP7	51574	1.0852	6.2452e-06	SLC2A2	206535_at	-1.1018	0.0075388
Alzheimer's Disease	SST	P61278				Diabetes Mellitus	IL6, IFNB2, BSF2, HSF, HGF	ENSG00000136244,ENST00000258743.10				Alzheimer's Disease	CHE1		Alzheimer's Disease	CHE1						FIG4	9896	-1.1268	4.0065e-05	PSMC6	5706	2.1237	-1.6556	CCDC113	29070	1.0841	6.4602e-05	AGTPBP1	204500_s_at	-1.1016	0.0060428
Alzheimer's Disease	TCF3	P15923				Diabetes Mellitus	IL6, IFNB2, BSF2, HSF, HGF	ENSG00000136244,ENST00000258743.10				Alzheimer's Disease	QPCT	21288892	Alzheimer's Disease	QPCT	21288892					FKSG49	400949	1.1506	0.00054854	APBB3	10307	2.1237	-2.2825	FGGY	55277	1.0829	0.0016132	GCA	203765_at	-1.1014	0.0013811
Alzheimer's Disease	TFF1	P04155				Diabetes Mellitus	IL6, IFNB2, BSF2, HSF, HGF	ENSG00000136244,ENST00000258743.10				Alzheimer's Disease	QPCT		Alzheimer's Disease	QPCT						FLJ11710	79904	1.216	0.0059976	ECHDC1	55862	2.1235	-1.5576	PAIP2B	400961	1.0822	0.0068247	RCOR1	212612_at	-1.0987	0.0016721
Alzheimer's Disease	TGFB1	P01137				Diabetes Mellitus	GCK, HHF3, PNDM1	ENSG00000106633,ENST00000403799.8				Alzheimer's Disease	QPCTL	21288892	Alzheimer's Disease	QPCT	21288892					FLJ37786	642691	-1.9246	0.0095365	LOC399818	399818	2.1229	-2.0493	ICE2	79664	1.0805	0.00313	TOB1	202704_at	-1.0981	0.0041875
Alzheimer's Disease	TH	P07101				Diabetes Mellitus	GCK, HHF3, PNDM1	ENSG00000106633,ENST00000403799.8				Alzheimer's Disease	QPCTL	21288892	Alzheimer's Disease	QPCT						FLNB	2317	1.1048	0.011505	TM2D3	80213	2.1214	-1.7975	SIGLEC15	284266	1.0801	4.1827e-07	MIR21///VMP1	220990_s_at	-1.0979	0.0088783
Alzheimer's Disease	TSPO	P30536				Diabetes Mellitus	GCK, HHF3, PNDM1	ENSG00000106633,ENST00000403799.8				Alzheimer's Disease	QPCTL		Alzheimer's Disease	QPCTL	21288892					FLT3	2322	-1.4993	0.0059989	PPP2R2B	5521	2.1199	-2.0321	POGZ	23126	1.08	1.5251e-07	STOML2	215416_s_at	-1.0971	1.0008e-05
Alzheimer's Disease	THY1	P04216				Diabetes Mellitus	GCK, HHF3, PNDM1	ENSG00000106633,ENST00000403799.8				Alzheimer's Disease	QPCTL	21288892	Alzheimer's Disease	QPCTL	21288892					FNDC9	408263	-1.2952	0.010814	KIFC3	3801	2.1198	-1.6893	CRIM1	51232	1.0798	0.0037423	TXNDC15	220495_s_at	-1.0964	0.00080689
Alzheimer's Disease	TLR2	O60603				Diabetes Mellitus	ANIB1					Alzheimer's Disease	QPCTL		Alzheimer's Disease	QPCTL						FOLH1B	219595	-1.2057	0.036926	CDCA5	113130	2.1189	-1.5971	RAB18	22931	1.075	0.0012478	LIPT1	205571_at	-1.0947	0.00044662
Alzheimer's Disease	TLR4	O00206				Diabetes Mellitus	WBS, WMS, WS, DEL7q11, C7DELq11					Alzheimer's Disease	QPCT	21288892	Alzheimer's Disease	QPCTL	21288892					FOLR2	2350	1.0377	0.019152	RINT1	60561	2.1181	-2.0045	KTN1	3895	1.0749	2.8089e-05	SNRNP27	212440_at	-1.0919	0.0048218
Alzheimer's Disease	ACTG1	P63261				Diabetes Mellitus	HSPB1, HSP27, CMT2F, HMN2B	ENSG00000106211,ENST00000248553.7				Alzheimer's Disease	QPCT		Alzheimer's Disease	QPCTL						FOSB	2354	-1.387	0.013624	SH3KBP1	30011	2.1172	-1.9771	NDUFS1	4719	1.0742	0.00015015	TCERG1	202396_at	-1.09	0.0066837
Alzheimer's Disease	TNFRSF1B	P20333				Diabetes Mellitus	HSPB1, HSP27, CMT2F, HMN2B	ENSG00000106211,ENST00000248553.7				Alzheimer's Disease	PRSS3	11827488	Alzheimer's Disease	PRSS3	11827488					FOXC1	2296	2.7863	0.00061624	LOC441617	441617	2.1167	-2.0282	GAS2	2620	1.0737	0.0010079	GPR89A///GPR89B	220642_x_at	-1.0872	2.165e-05
Alzheimer's Disease	TP53	P04637				Diabetes Mellitus	CD36, CHDS7, BDPLT10	ENSG00000135218,ENST00000394788.7				Alzheimer's Disease	PRSS4		Alzheimer's Disease	PRSS4						FOXD1	2297	1.6413	0.035461	FBXW9	84261	2.1164	-1.9545	SAMD9L	219285	1.0722	1.416e-05	AGPAT5	218096_at	-1.0863	0.00046972
Alzheimer's Disease	C3	P01024				Diabetes Mellitus	CD36, CHDS7, BDPLT10	ENSG00000135218,ENST00000394788.7				Alzheimer's Disease	TRY3		Alzheimer's Disease	TRY3						FOXF1	2294	1.1809	0.0076415	NAV3	89795	2.116	-1.3896	FBXW12	285231	1.0715	1.7465e-09	COIL	203654_s_at	-1.0844	0.0032027
Alzheimer's Disease	ACTG2	P63267				Diabetes Mellitus	CD36, CHDS7, BDPLT10	ENSG00000135218,ENST00000394788.7				Alzheimer's Disease	TRY4		Alzheimer's Disease	TRY4						FOXO1	2308	1.6533	3.0073e-05	TMEM55A	55529	2.1159	-1.8174	SSBP3	23648	1.0709	0.0038071	FAM13B	218518_at	-1.0812	0.0023489
Alzheimer's Disease	TTR	P02766				Diabetes Mellitus	CD36, CHDS7, BDPLT10	ENSG00000135218,ENST00000394788.7				Alzheimer's Disease	MAPT	29215007	Alzheimer's Disease	PIN1	25576397					FOXP2	93986	-1.8955	0.013256	PSMD2	5708	2.1146	-2.0662	IREB2	3658	1.0682	0.00065754	INTS8	218905_at	-1.081	0.0044167
Alzheimer's Disease	MEIKIN	A0A087WXM9				Diabetes Mellitus	PON1, PON, ESA, MVCD5	ENSG00000005421,ENST00000222381.8				Alzheimer's Disease	MAPTL		Alzheimer's Disease	PIN1						FPGT-TNNI3K///TNNI3K	100526835///51086	-1.6715	0.0061384	CCDC41	51134	2.1144	-1.6697	TMCC1	23023	1.0669	5.4971e-05	EIF2B1	201632_at	-1.0805	0.0011579
Alzheimer's Disease	TYROBP	O43914				Diabetes Mellitus	PON1, PON, ESA, MVCD5	ENSG00000005421,ENST00000222381.8				Alzheimer's Disease	MTBT1		Alzheimer's Disease	PIN1	25576397					FREM3	166752	-2.1959	0.0069557	LIN7B	64130	2.1132	-1.9516	USP48	84196	1.0668	1.7482e-06	ATP6V1H	221504_s_at	-1.0796	0.0076689
Alzheimer's Disease	UBB	P0CG47				Diabetes Mellitus	PON1, PON, ESA, MVCD5	ENSG00000005421,ENST00000222381.8				Alzheimer's Disease	TAU		Alzheimer's Disease	PIN1						FTX	100302692	1.1437	0.0028857	KRT222P	125113	2.1122	-1.4774	AKAP13	11214	1.0668	1.956e-05	MIS12	221559_s_at	-1.0771	0.00027076
Alzheimer's Disease	UCHL1	P09936				Diabetes Mellitus	PON1, PON, ESA, MVCD5	ENSG00000005421,ENST00000222381.8				Alzheimer's Disease			Alzheimer's Disease	PIN1	25576397					FUCA1	2517	-1.1292	0.0023149	C1orf52	148423	2.1112	-1.4376	USP32	84669	1.0668	0.00042668	CITED2	209357_at	-1.0771	0.00058045
Alzheimer's Disease	UTRN	P46939				Diabetes Mellitus	PON2	ENSG00000105854,ENST00000222572.8				Alzheimer's Disease			Alzheimer's Disease	PIN1						FXYD6	53826	-1.2468	0.0016113	C11orf74	119710	2.1112	-1.5861	ETFDH	2110	1.0657	7.7906e-05	MKL2	218259_at	-1.0758	0.0070232
Alzheimer's Disease	VDR	P11473				Diabetes Mellitus	CYP3A5, P450PCN3	ENSG00000106258,ENST00000222982.8				Alzheimer's Disease	MAPT	29215007	Alzheimer's Disease		28345579					FYCO1	79443	1.0156	0.042449	ANKRD56	345079	2.1108	-1.3018	XRCC2	7516	1.0656	8.0294e-09	C1orf27	218721_s_at	-1.0755	0.0019733
Alzheimer's Disease	VLDLR	P98155				Diabetes Mellitus	PAI1, PLANH1, SERPINE1	ENSG00000106366,ENST00000223095.5				Alzheimer's Disease	MAPTL		Alzheimer's Disease	LGMN						FZD7	8324	1.0351	0.049871	IER3IP1	51124	2.1103	-2.0478	VAPB	9217	1.0653	0.00010924	AP1AR	219023_at	-1.075	0.0010843
Alzheimer's Disease	YWHAZ	P63104				Diabetes Mellitus	PAI1, PLANH1, SERPINE1	ENSG00000106366,ENST00000223095.5				Alzheimer's Disease	MTBT1		Alzheimer's Disease	PRSC1						GABARAPL1	23710	-1.1852	0.00039185	BAG1	573	2.1102	-1.5634	RBM48	84060	1.0652	1.3508e-05	PPP3CB	202432_at	-1.075	0.0043891
Alzheimer's Disease	ZNF232	Q9UNY5				Diabetes Mellitus	PPP1R3A, PPP1R3	ENSG00000154415,ENST00000284601.4				Alzheimer's Disease	TAU		Alzheimer's Disease	LGMN						GABARAPL3///GABARAPL1	23766///23710	-1.1223	6.4205e-05	VRK1	7443	2.1101	-1.6226	TMEM150C	441027	1.0652	0.0076151	TPD52	201690_s_at	-1.0747	0.0069213
Alzheimer's Disease	AHNAK	Q09666				Diabetes Mellitus	CAV1, BSCL3, CGL3, PPH3, LCCNS	ENSG00000105974,ENST00000405348.5				Alzheimer's Disease			Alzheimer's Disease	PRSC1						GABRA1	2554	-1.6668	0.025192	DDX42	11325	2.1098	-1.9057	MOSPD1	56180	1.065	1.3175e-05	RAB28	209084_s_at	-1.0732	0.00056617
Alzheimer's Disease	CALB1	P05937				Diabetes Mellitus	CAV1, BSCL3, CGL3, PPH3, LCCNS	ENSG00000105974,ENST00000405348.5				Alzheimer's Disease			Alzheimer's Disease		28345579					GABRA4	2557	-1.6939	0.0028962	LOC729082///KRTAP4-7	729082///85287	2.109	-1.6573	KAT2B	8850	1.0642	0.0066784	NCBP2	201517_at	-1.0728	0.00083957
Alzheimer's Disease	TFEB	P19484				Diabetes Mellitus	CAV1, BSCL3, CGL3, PPH3, LCCNS	ENSG00000105974,ENST00000405348.5				Alzheimer's Disease	PIN1	25576397	Alzheimer's Disease	LGMN						GABRA5	2558	-2.0047	0.024966	TESC	54997	2.1088	-1.6858	NARS	4677	1.0629	9.7758e-06	PNRC2	217779_s_at	-1.0727	0.006243
Alzheimer's Disease	AIMP2	Q13155				Diabetes Mellitus	CFTR, ABCC7, CF, MRP7	ENSG00000001626,ENST00000003084.11				Alzheimer's Disease	PIN1		Alzheimer's Disease	PRSC1						GABRD	2563	-2.0941	0.026412	PLEKHB2	55041	2.108	-1.6691	SH3YL1	26751	1.0626	3.0076e-07	NMRK1	219147_s_at	-1.072	0.0094778
Alzheimer's Disease	PPP1R3B	Q86XI6				Diabetes Mellitus	CFTR, ABCC7, CF, MRP7	ENSG00000001626,ENST00000003084.11				Alzheimer's Disease	PIN1	25576397	Alzheimer's Disease	LGMN						GABRG2	2566	-1.8497	0.0010217	KIAA1128	54462	2.108	-2	SLC25A16	8034	1.0618	8.6263e-05	ARPC1A	200950_at	-1.0715	0.0008928
Alzheimer's Disease	SAP30L	Q9HAJ7				Diabetes Mellitus	CFTR, ABCC7, CF, MRP7	ENSG00000001626,ENST00000003084.11				Alzheimer's Disease	PIN1		Alzheimer's Disease	PRSC1						GAD1	2571	-1.4905	0.0026531	ENOPH1	58478	2.1078	-1.709	HOXA10	3206	1.0614	0.00016035	HMG20A	218152_at	-1.071	0.00081926
Alzheimer's Disease	ANKRD55	Q3KP44				Diabetes Mellitus	CFTR, ABCC7, CF, MRP7	ENSG00000001626,ENST00000003084.11				Alzheimer's Disease	PIN1	25576397	Alzheimer's Disease	MAPT	29215007					GAD2	2572	-1.4508	0.0035562	MLH1	4292	2.1078	-2.3793	EMC2	9694	1.0612	9.1855e-05	TTC33	219421_at	-1.0696	0.001998
Alzheimer's Disease	GEMIN7	Q9H840				Diabetes Mellitus	CFTR, ABCC7, CF, MRP7	ENSG00000001626,ENST00000003084.11				Alzheimer's Disease	PIN1		Alzheimer's Disease	MAPTL						GADD45GIP1	90480	-1.2166	0.013856	FLJ12993	441027	2.1075	-1.7666	ZNF106	64397	1.061	5.3919e-05	GLOD4	209092_s_at	-1.0651	0.0042161
Alzheimer's Disease	CLMN	Q96JQ2				Diabetes Mellitus	CFTR, ABCC7, CF, MRP7	ENSG00000001626,ENST00000003084.11				Alzheimer's Disease		28345579	Alzheimer's Disease	MTBT1						GALNT12	79695	-2.4873	0.0016529	MGC14327	94107	2.1071	-1.4247	GSK3B	2932	1.0604	4.2533e-05	DDX1	201241_at	-1.0647	0.0031706
Alzheimer's Disease	EHMT1	Q9H9B1				Diabetes Mellitus	PAX4, MODY9, KPD	ENSG00000106331,ENST00000639438.3				Alzheimer's Disease	LGMN		Alzheimer's Disease	TAU						GALNTL5	168391	-2.7795	0.00017894	SERAC1	84947	2.1066	-1.4861	RCOR3	55758	1.059	3.8341e-05	PTS	209694_at	-1.0634	0.00084515
Alzheimer's Disease	TMC5	Q6UXY8				Diabetes Mellitus	PAX4, MODY9, KPD	ENSG00000106331,ENST00000639438.3				Alzheimer's Disease	PRSC1		Alzheimer's Disease	MAPT	29215007					GAP43	2596	-1.4465	0.0058866	LOC91149	91149	2.1063	-1.8926	MARCH7	64844	1.0577	0.0027815	ACTL6A	202666_s_at	-1.0633	0.005132
Alzheimer's Disease	THSD4	Q6ZMP0				Diabetes Mellitus	PAX4, MODY9, KPD	ENSG00000106331,ENST00000639438.3				Alzheimer's Disease	LGMN		Alzheimer's Disease	MAPTL						GAPDHP62///ANKRD46	100128961///157567	1.0512	0.0042758	LOC348801	348801	2.1049	-1.6733	NSRP1	84081	1.0575	3.0303e-06	CFAP20	217957_at	-1.0628	0.0011524
Alzheimer's Disease	CCDC134	Q9H6E4				Diabetes Mellitus	LEP, OB, LEPD	ENSG00000174697,ENST00000308868.5				Alzheimer's Disease	PRSC1		Alzheimer's Disease	MTBT1						GAREM2	150946	1.5665	0.0022838	MRPL1	65008	2.1049	-2.089	OXCT1	5019	1.0553	0.0094206	TFDP1	212330_at	-1.0627	0.0015241
Alzheimer's Disease	SP6	Q3SY56				Diabetes Mellitus	BMIQ1					Alzheimer's Disease		28345579	Alzheimer's Disease	TAU						GAS2L1	10634	1.3824	6.5666e-08	ATP6V0D1	9114	2.1042	-1.8464	NBPF26///NBPF10///NBPF14	101060684///100132406///25832	1.0529	4.3441e-06	COPS2	202467_s_at	-1.0627	0.0036779
Alzheimer's Disease	PDCD1LG2	Q9BQ51				Diabetes Mellitus	AKR1B1, ALDR1	ENSG00000085662,ENST00000285930.9				Alzheimer's Disease	LGMN		Alzheimer's Disease	MAPT	30720432					GAS2L2	246176	1.2009	0.01179	ARFGEF1	10565	2.104	-1.7847	FBXW2	26190	1.0504	5.2749e-05	RBM7	218379_at	-1.0618	0.00051717
Alzheimer's Disease	SETD7	Q8WTS6				Diabetes Mellitus	PRSS1, TRY1	ENSG00000204983,ENST00000311737.12				Alzheimer's Disease	PRSC1		Alzheimer's Disease	MAPTL						GATA2	2624	1.1891	0.028048	SMAP1L	64744	2.1022	-1.9145	ANKRD36	375248	1.0486	4.0303e-08	TMEM230	220477_s_at	-1.0614	0.0012402
Alzheimer's Disease	HYI	Q5T013				Diabetes Mellitus	PRSS2, TRY2	ENSG00000275896,ENST00000633969.1				Alzheimer's Disease	LGMN		Alzheimer's Disease	MTBT1						GATA2-AS1	101927167	1.2292	0.042381	SLC16A14	151473	2.1013	-1.5984	CASQ2	845	1.0486	0.00067415	DCTD	210137_s_at	-1.0606	0.0005023
Alzheimer's Disease	CAPN1	P07384				Diabetes Mellitus	EZH2, EZH1, WVS	ENSG00000106462,ENST00000460911.5				Alzheimer's Disease	PRSC1		Alzheimer's Disease	TAU						GATB	5188	-1.8494	0.0011244	RIMS1	22999	2.101	-1.22	PRKG1	5592	1.0485	0.0011717	LY75-CD302///CD302///LY75	203799_at	-1.06	0.0027126
Alzheimer's Disease	CASP1	P29466				Diabetes Mellitus	NOS3	ENSG00000164867,ENST00000297494.8				Alzheimer's Disease	MAPT	30720432	Alzheimer's Disease	MAPT						GBP1	2633	1.7188	0.0020023	MED19	219541	2.1008	-2.4844	DLAT	1737	1.0479	5.282e-05	DENND1B	219696_at	-1.0597	0.0066359
Alzheimer's Disease	CASP6	P55212				Diabetes Mellitus	NOS3	ENSG00000164867,ENST00000297494.8				Alzheimer's Disease	MAPTL		Alzheimer's Disease	MAPTL						GCC2	9648	-1.1753	0.0031704	LOC129293	129293	2.1007	-1.7352	CCDC43	124808	1.0478	1.6756e-05	SLC30A9	202614_at	-1.0596	0.0011225
Alzheimer's Disease	KAT8	Q9H7Z6				Diabetes Mellitus	NOS3	ENSG00000164867,ENST00000297494.8				Alzheimer's Disease	MTBT1		Alzheimer's Disease	MTBT1						GCK	2645	1.2641	0.017738	CARS	833	2.1003	-2.0641	RTF1	23168	1.0458	2.7013e-05	DOCK9	212538_at	-1.0577	0.0053694
Alzheimer's Disease	CAT	P04040				Diabetes Mellitus	NOS3	ENSG00000164867,ENST00000297494.8				Alzheimer's Disease	TAU		Alzheimer's Disease	TAU						GDA	9615	-2.0404	0.0021311	COX8A	1351	2.0977	-2.5919	KIAA0232	9778	1.0458	0.00055594	COPS5	201652_at	-1.0562	0.0017869
Alzheimer's Disease	AGPS	O00116				Diabetes Mellitus	NOS3	ENSG00000164867,ENST00000297494.8				Alzheimer's Disease	MAPT		Alzheimer's Disease	MAPT	30720432					GDAP1	54332	-1.0114	0.0063138	DDA1	79016	2.0973	-1.9309	MYOT	9499	1.0455	2.3842e-05	COMMD3-BMI1///BMI1	202265_at	-1.0562	0.0094228
Alzheimer's Disease	DENR	O43583				Diabetes Mellitus	NOS3	ENSG00000164867,ENST00000297494.8				Alzheimer's Disease	MAPTL		Alzheimer's Disease	MAPTL						GEMIN7	79760	-1.2159	0.0048211	SMAP1	60682	2.097	-1.8749	EXOC6	54536	1.044	1.3077e-08	NRBF2	221803_s_at	-1.0553	0.00051706
Alzheimer's Disease	KHSRP	Q92945				Diabetes Mellitus	PTPRN2, IAR, ICAAR	ENSG00000155093,ENST00000409483.5				Alzheimer's Disease	MTBT1		Alzheimer's Disease	MTBT1						GFAP	2670	2.4902	1.222e-06	CXCL14	9547	2.0967	-1.5059	KCNN2	3781	1.0431	0.0017603	ZNF302	218490_s_at	-1.0547	0.0025532
Alzheimer's Disease	RUNX1T1	Q06455				Diabetes Mellitus	AIS2, VAMAS3					Alzheimer's Disease	TAU		Alzheimer's Disease	TAU						GFRA2	2675	-1.0763	0.029191	C11orf32	442871	2.0963	-2.3436	OSBP	5007	1.0417	3.9628e-06	CYB5R1	202263_at	-1.0535	0.0026514
Alzheimer's Disease	ABCB11	O95342				Diabetes Mellitus	BLK, MODY11	ENSG00000136573,ENST00000529894.1				Alzheimer's Disease	MAPT	30720432	Alzheimer's Disease	MAPT						GGA3	23163	1.134	0.012932	CTB-1048E9.5	402055	2.0943	-1.9097	RARS	5917	1.0407	0.00022819	NDUFB6	203613_s_at	-1.0523	0.0091417
Alzheimer's Disease	PDE5A	O76074				Diabetes Mellitus	LPL, LIPD, HDLCQ11	ENSG00000175445,ENST00000650287.1				Alzheimer's Disease	MAPTL		Alzheimer's Disease	MAPTL						GGCT	79017	-1.0029	0.0013805	OSBPL1A	114876	2.0941	-2.306	AKTIP	64400	1.0391	6.6347e-06	TAF1D	218750_at	-1.0521	0.0026786
Alzheimer's Disease	BECN1	Q14457				Diabetes Mellitus	LPL, LIPD, HDLCQ11	ENSG00000175445,ENST00000650287.1				Alzheimer's Disease	MTBT1		Alzheimer's Disease	MTBT1						GGCX	2677	1.0836	0.0010782	LOC257396	257396	2.0941	-2.1484	MTMR3	8897	1.0386	1.6494e-06	ALG9	219374_s_at	-1.0511	0.00050939
Alzheimer's Disease	CRADD	P78560				Diabetes Mellitus	LPL, LIPD, HDLCQ11	ENSG00000175445,ENST00000650287.1				Alzheimer's Disease	TAU		Alzheimer's Disease	TAU						GGH	8836	-1.4541	6.7786e-05	GMPR2	51292	2.0938	-2.1523	NUSAP1	51203	1.0382	6.8011e-05	MINPP1	209585_s_at	-1.0507	0.0036202
Alzheimer's Disease	GGACT	Q9BVM4				Diabetes Mellitus	RECQL2, RECQ3, WRN	ENSG00000165392,ENST00000298139.7				Alzheimer's Disease	MAPT		Alzheimer's Disease	MAPT	30720432					GIN1	54826	-1.3307	0.010935	SLC39A10	57181	2.0937	-1.4751	PDE7A	5150	1.0369	0.0043107	TGFBR2	208944_at	-1.0507	0.0044247
Alzheimer's Disease	SUCLA2	Q9P2R7				Diabetes Mellitus	ADRB3	ENSG00000188778,ENST00000345060.5				Alzheimer's Disease	MAPTL		Alzheimer's Disease	MAPTL						GJA1	2697	1.2507	0.0015095	CTNNBIP1	56998	2.0935	-2.3949	RNF6	6049	1.0363	0.0039498	RNF38	218528_s_at	-1.0505	0.0040217
Alzheimer's Disease	CDK5R1	Q15078				Diabetes Mellitus	ANK1, SPH1	ENSG00000029534,ENST00000289734.12				Alzheimer's Disease	MTBT1		Alzheimer's Disease	MTBT1						GJA10	84694	1.339	0.01916	ACSL4	2182	2.0927	-1.6615	KLHL20	27252	1.035	2.1599e-06	RIOK2	218535_s_at	-1.0499	0.0010431
Alzheimer's Disease	CACNA1G	O43497				Diabetes Mellitus	IKBKB, NFKBIKB, IMD15B, IMD15A	ENSG00000104365,ENST00000520835.7				Alzheimer's Disease	TAU		Alzheimer's Disease	TAU						GLCE	26035	-1.381	0.0011702	DYNC1LI1	51143	2.0926	-1.4944	MAF	4094	1.0346	3.2758e-05	RHEB	201453_x_at	-1.0497	0.0017406
Alzheimer's Disease	HERC2	O95714				Diabetes Mellitus	IKBKB, NFKBIKB, IMD15B, IMD15A	ENSG00000104365,ENST00000520835.7				Alzheimer's Disease	MAPT	30720432	Alzheimer's Disease	MAPT						GLI3	2737	1.1358	0.0017397	PSMA4	5685	2.0926	-1.8228	AHNAK	79026	1.0337	1.2922e-05	APIP	218698_at	-1.0491	0.0026192
Alzheimer's Disease	FAM181A	Q8N9Y4				Diabetes Mellitus	GEM	ENSG00000164949,ENST00000297596.3				Alzheimer's Disease	MAPTL		Alzheimer's Disease	MAPTL						GLIPR1	11010	-1.8346	0.00036678	SLC16A5	9121	2.0925	-1.8468	LOC101928635///ALDH1A2	101928635///8854	1.0334	9.2347e-05	PRMT5	217786_at	-1.0478	0.0024337
Alzheimer's Disease	MPZL1	O95297				Diabetes Mellitus	VPS13B, KIAA0532, COH1	ENSG00000132549,ENST00000355155.5				Alzheimer's Disease	MTBT1		Alzheimer's Disease	MTBT1						GLIS3-AS1	84850	1.2399	0.021467	DENND1B	163486	2.0925	-2.5114	HINT3	135114	1.0332	1.3088e-05	ETFDH	33494_at	-1.0476	0.0033482
Alzheimer's Disease	CCRL2	O00421				Diabetes Mellitus	RIMS2, KIAA0751, RIM2, OBOE, CRSDS	ENSG00000176406,ENST00000504942.6				Alzheimer's Disease	TAU		Alzheimer's Disease	TAU						GLMN	11146	-1.3368	0.0028778	SEC61A2	55176	2.0917	-2.0693	CA3	761	1.0332	0.0030829	MIR5047///MIR3064///DDX5	200033_at	-1.0475	0.0015783
Alzheimer's Disease	TENM3-AS1											Alzheimer's Disease	MAPT		Alzheimer's Disease	MAPT	30720432					GLRB	2743	-1.2707	0.0088773	GALNT9	50614	2.0916	-1.6286	LOC101930404///SNORD116-28///SNORD115-26///SNORD115-13///SNORD115-7///SNORD116-22///SNORD116-4///PWARSN///SNORD107///SNRPN///IPW	101930404///100033820///100033802///100033450///100033444///100033433///100033416///347746///91380///6638///3653	1.0323	0.0075651	PPT1	200975_at	-1.0471	0.0012415
Alzheimer's Disease	L3MBTL4	Q8NA19										Alzheimer's Disease	MAPTL		Alzheimer's Disease	MAPTL						GLRX	2745	-1.8632	0.0015048	ANAPC7	51434	2.0908	-1.6975	RANBP2	5903	1.032	0.00085402	RCBTB2	204759_at	-1.0443	0.0011018
Alzheimer's Disease	UBXN11	Q5T124										Alzheimer's Disease	MTBT1		Alzheimer's Disease	MTBT1						GLRX2	51022	-1.2653	8.8354e-05	MAGED1	9500	2.0899	-2.04	ORC3	23595	1.0308	9.1614e-08	FHL1	201540_at	-1.0439	0.0045161
Alzheimer's Disease	AP4M1	O00189										Alzheimer's Disease	TAU		Alzheimer's Disease	TAU						GLS	2744	-1.3121	0.0022838	PVRL3	25945	2.089	-1.321	ZEB2	9839	1.0303	0.00089056	DYX1C1-CCPG1///CCPG1	221511_x_at	-1.043	0.001414
Alzheimer's Disease	LRAT	O95237										Alzheimer's Disease	MAPT	30720432	Alzheimer's Disease	MAPT						GLS2	27165	-1.7018	0.0052189	RBM20	282996	2.0871	-2.0225	NBPF26///NBPF10///NBPF9///NBPF14	101060684///100132406///400818///25832	1.0302	2.0944e-05	TEX30	213346_at	-1.0423	0.0020133
Alzheimer's Disease	TMEM132C	Q8N3T6										Alzheimer's Disease	MAPTL		Alzheimer's Disease	MAPTL						GLYR1///SEPT6	84656///23157	1.4566	0.0045375	LRRC28	123355	2.0864	-1.8017	RHBDD1	84236	1.0292	1.3077e-08	PGAP1	213469_at	-1.0411	0.0010319
Alzheimer's Disease	STRADA	Q7RTN6										Alzheimer's Disease	MTBT1		Alzheimer's Disease	MTBT1						GMPR2	51292	-1.0778	0.025308	C4orf33	132321	2.086	-1.6354	NT5C2	22978	1.029	0.0028849	SUCO	203429_s_at	-1.0386	0.00027467
Alzheimer's Disease	MSC	O60682										Alzheimer's Disease	TAU		Alzheimer's Disease	TAU						GNA12	2768	1.1189	0.0024755	LRPPRC	10128	2.0854	-1.8329	NHLRC2	374354	1.0288	0.00042912	RNF7	218286_s_at	-1.037	0.0094132
Alzheimer's Disease	CD14	P08571										Alzheimer's Disease	MAPT		Alzheimer's Disease	CSF1R	31434879					GNG7	2788	1.0041	0.00065189	C7orf50	84310	2.0852	-2.3144	MTX3	345778	1.0278	6.9638e-07	REV3L	208070_s_at	-1.0365	0.0032616
Alzheimer's Disease	KL	Q9UEF7										Alzheimer's Disease	MAPTL		Alzheimer's Disease	FMS						GNPDA2	132789	-1.2061	0.0081148	RP5-1022P6.2	56261	2.0845	-1.4378	LOC101060181///ZNF44	101060181///51710	1.0276	3.8748e-11	CYC1	201066_at	-1.0333	0.0030338
Alzheimer's Disease	ADIPOQ	Q15848										Alzheimer's Disease	MTBT1		Alzheimer's Disease	CSF1R						GOLGA2P10	80154	1.1105	0.00060702	UQCRFS1	7386	2.0842	-1.5564	PHACTR2	9749	1.0272	0.00042668	PLEKHB2	201410_at	-1.0333	0.0052432
Alzheimer's Disease	LIPG	Q9Y5X9										Alzheimer's Disease	TAU		Alzheimer's Disease	FMS						GOLGA7B	401647	1.1417	0.0044236	PRDX2	7001	2.0837	-2.1064	ADD3	120	1.0271	6.4145e-05	SLC25A5	200657_at	-1.0331	0.00074493
Alzheimer's Disease	GRAP2	O75791										Alzheimer's Disease	CSF1R	31434879	Alzheimer's Disease	APP	10201399					GOLT1A	127845	-1.3527	0.0056088	CSDE1	7812	2.0834	-2.8785	HMGN1	3150	1.027	0.000375	PALM2-AKAP2///AKAP2	202759_s_at	-1.0323	0.0063352
Alzheimer's Disease	ITM2B	Q9Y287										Alzheimer's Disease	FMS		Alzheimer's Disease	A4						GOT1	2805	-1.9545	3.6689e-05	TSHZ3	57616	2.0833	-2.2277	ZBED5	58486	1.0263	0.00049246	SOAT1	221561_at	-1.0311	0.0088645
Alzheimer's Disease	GSTO1	P78417										Alzheimer's Disease	CSF1R		Alzheimer's Disease	AD1						GOT2	2806	-1.1133	0.00055487	GRPEL2	134266	2.0833	-1.8815	KCTD3	51133	1.0257	0.003943	IPO4///TM9SF1	209150_s_at	-1.031	0.0015384
Alzheimer's Disease	FHL5	Q5TD97										Alzheimer's Disease	FMS		Alzheimer's Disease	CDK2	19700321					GPHN	10243	-1.199	0.0097223	CCNH	902	2.0829	-2.3443	ZFPM2	23414	1.0253	0.00027194	EIF3J	208985_s_at	-1.0309	0.00341
Alzheimer's Disease	CD36	P16671										Alzheimer's Disease	APP	10201399	Alzheimer's Disease	CDK2						GPI	2821	-1.1877	0.0037216	SOX11	6664	2.0821	-2.1665	PSMD1	5707	1.0235	0.00052135	RAB1A	208724_s_at	-1.0307	0.00088783
Alzheimer's Disease	SCARB1	Q8WTV0										Alzheimer's Disease	A4		Alzheimer's Disease	CDKN2						GPLD1	2822	-1.3292	0.0033745	C21orf33	8209	2.0818	-1.9664	GK	2710	1.0235	0.0010878	KIAA0196	201985_at	-1.0277	0.001763
Alzheimer's Disease	SLC4A8	Q2Y0W8										Alzheimer's Disease	AD1		Alzheimer's Disease	CDK2	19700321					GPR158	57512	-1.5157	0.0045265	LOC647121	647121	2.0817	-1.8868	MAP4K4	9448	1.0222	0.00025371	ZFR	201857_at	-1.0266	0.0029018
Alzheimer's Disease	RAB3D	O95716										Alzheimer's Disease	MAPT	28678775	Alzheimer's Disease	CDK2						GPR22	2845	-1.4837	0.022501	COMMD9	29099	2.0816	-2.3672	ZNF605	100289635	1.0219	0.00031782	UBA5	218289_s_at	-1.0253	0.0013862
Alzheimer's Disease	CLOCK	O15516										Alzheimer's Disease	MAPTL		Alzheimer's Disease	CDKN2						GPR4	2828	1.406	0.0060431	SEDLP	10597	2.0814	-1.9079	LOC102724993///LOC101930075///NPIPA8///NPIPA7///NPIPA5///NPIPA2///NPIPA3///PKD1P1///NPIPA1	102724993///101930075///101059953///101059938///100288332///642799///642778///339044///9284	1.0214	7.9389e-05	UBE2M	203109_at	-1.0237	4.9203e-05
Alzheimer's Disease	CD40	P25942										Alzheimer's Disease	MTBT1		Alzheimer's Disease	MT3	16413543					GPRASP1	9737	-1.4714	0.00014059	THOC7	80145	2.0812	-1.921	ENPEP	2028	1.0209	3.6241e-05	ARCN1	201176_s_at	-1.0227	6.0243e-05
Alzheimer's Disease	MICAL2	O94851										Alzheimer's Disease	TAU		Alzheimer's Disease	MAPT	28678775					GPRC5B	51704	1.2613	0.0097032	PTGES2	80142	2.0806	-2.2009	RICTOR	253260	1.0209	0.0036047	GABARAPL2	209046_s_at	-1.0219	0.0083587
Alzheimer's Disease	FNIP1	Q8TF40										Alzheimer's Disease	MAPT	28678775	Alzheimer's Disease	MAPTL						GPRC5C	55890	1.052	0.010234	VEZT	55591	2.0805	-1.7488	LYRM7	90624	1.0198	0.0059751	LRBA	212692_s_at	-1.0211	0.0085811
Alzheimer's Disease	PHF14	O94880										Alzheimer's Disease	MAPTL		Alzheimer's Disease	MTBT1						GRAMD1C	54762	1.1828	0.0032208	ARD1A	8260	2.0804	-2.3766	PLS3	5358	1.019	0.00214	PTENP1///PTEN	217492_s_at	-1.0209	0.0034086
Alzheimer's Disease	CD68	P34810										Alzheimer's Disease	MTBT1		Alzheimer's Disease	TAU						GRB14	2888	-1.3992	0.0054827	LRRC47	57470	2.0802	-1.6509	NCOA2	10499	1.0182	6.8643e-05	EIF1B	201738_at	-1.0196	0.0036491
Alzheimer's Disease	ST18	O60284										Alzheimer's Disease	TAU		Alzheimer's Disease	MAPT	28678775					GREB1L	80000	1.0642	0.036026	STX12	23673	2.0793	-2.1615	SOS2	6655	1.018	2.1134e-05	EDEM3	220926_s_at	-1.0195	2.5223e-05
Alzheimer's Disease	HDAC9	Q9UKV0										Alzheimer's Disease	MAPT	28678775	Alzheimer's Disease	MAPTL						GRHL1	29841	-1.1923	0.017686	ARMCX1	51309	2.0789	-1.8239	SUN1	23353	1.0156	2.2987e-07	OXSM	219133_at	-1.0188	8.9585e-05
Alzheimer's Disease	CDK1	P06493										Alzheimer's Disease	MAPTL		Alzheimer's Disease	MTBT1						GRIA4	2893	-2.2587	0.00081706	UBE2F	140739	2.0784	-2.2398	ARMT1	79624	1.0136	0.0019064	MAT2B	217993_s_at	-1.0179	0.0046538
Alzheimer's Disease	ELMO1	Q92556										Alzheimer's Disease	MTBT1		Alzheimer's Disease	TAU						GRIK5	2901	1.1471	5.0743e-05	C15orf24	56851	2.0783	-2.3279	LAMC1	3915	1.0133	0.00011445	IDE	203327_at	-1.015	0.003731
Alzheimer's Disease	MVP	Q14764										Alzheimer's Disease	TAU		Alzheimer's Disease	MAPT	28678775					GRIN2A	2903	-1.4178	0.011337	HECTD2	143279	2.0779	-1.7546	PIKFYVE	200576	1.012	0.00037081	QTRT2	219178_at	-1.0138	0.00056816
Alzheimer's Disease	ABCB6	Q9NP58										Alzheimer's Disease	MT3	16413543	Alzheimer's Disease	MAPTL						GRIN3A	116443	-1.505	0.0046507	MOBKL3	25843	2.0777	-1.4455	ZC3H13	23091	1.0116	7.3342e-05	UBE2D2	201343_at	-1.0133	0.00012062
Alzheimer's Disease	PRRT2	Q7Z6L0										Alzheimer's Disease			Alzheimer's Disease	MTBT1						GSDMD	79792	1.6338	0.0028276	RFX5	5993	2.0774	-1.9035	NAA50	80218	1.0114	0.00034002	ORC2	204853_at	-1.0121	0.0015773
Alzheimer's Disease	SORCS1	Q8WY21										Alzheimer's Disease			Alzheimer's Disease	TAU						GSN	2934	1.814	0.001424	MYO16	23026	2.0772	-1.8852	FH	2271	1.0095	5.7591e-05	ATP2A2	212361_s_at	-1.0104	0.0070528
Alzheimer's Disease	COX8A	P10176										Alzheimer's Disease			Alzheimer's Disease	MAPT	30158706					GSTO1	9446	-1.0125	1.0523e-05	RG9MTD1	54931	2.0762	-1.7461	DENR	8562	1.0093	0.00024775	LAMTOR3	217971_at	-1.0101	0.0062624
Alzheimer's Disease	EGR1	P18146										Alzheimer's Disease			Alzheimer's Disease	MAPTL						GTF2B	2959	-1.3821	0.0046203	NIPSNAP1	8508	2.0758	-1.6048	LOC101930075///NPIPA8///NPIPA7///NPIPA5///NPIPA2///NPIPA3///PKD1P1///NPIPA1	101930075///101059953///101059938///100288332///642799///642778///339044///9284	1.009	6.091e-05	TMEM35B///ZMYM6	213698_at	-1.0097	0.0072916
Alzheimer's Disease	GSN	P06396										Alzheimer's Disease	CDK2	19700321	Alzheimer's Disease	MTBT1						GTF2H2C///GTF2H2B///GTF2H2	728340///653238///2966	-1.9865	0.0013962	HTR2B	3357	2.0748	-1.4272	RANBP6	26953	1.0084	0.0011794	RGS7	206290_s_at	-1.0095	0.0078915
Alzheimer's Disease	HDAC2	Q92769										Alzheimer's Disease	CDK2		Alzheimer's Disease	TAU						GTSE1	51512	1.0366	0.00085166	C15orf15	51187	2.0747	-1.9945	HSDL2	84263	1.0082	0.0038071	SMAP1	218137_s_at	-1.0092	0.0071572
Alzheimer's Disease	IL2	P60568										Alzheimer's Disease	CDKN2		Alzheimer's Disease	SFN	29722962					GUCY1B3	2983	-1.7084	2.9331e-06	C12orf43	64897	2.0742	-1.6775	CMYA5	202333	1.0072	3.7792e-06	TRMT61B	221229_s_at	-1.009	0.0047671
Alzheimer's Disease	ITGAM	P11215										Alzheimer's Disease	CDK2	19700321	Alzheimer's Disease	HME1						GUF1	60558	-1.3603	0.0047316	DPY19L2P4	442523	2.0736	-2.7135	CBWD7///CBWD6///CBWD3///CBWD5///CBWD2///CBWD1	728013///644019///445571///220869///150472///55871	1.0062	0.0054601	SDHC	210131_x_at	-1.0083	0.0063759
Alzheimer's Disease	OLR1	P78380										Alzheimer's Disease	CDK2		Alzheimer's Disease	SFN						GULP1	51454	-1.5297	0.00025123	HISPPD2A	9677	2.0731	-2.1538	KREMEN1	83999	1.0056	0.00082456	PAPSS1	209043_at	-1.0081	0.0038732
Alzheimer's Disease	P2RX7	Q99572										Alzheimer's Disease	CDKN2		Alzheimer's Disease	HME1						H2BFM	286436	-1.1193	0.028438	SEZ6L	23544	2.073	-1.8576	ZC3H15	55854	1.0052	0.0028743	ANP32A	201051_at	-1.0074	0.0015638
Alzheimer's Disease	PDE4A	P27815										Alzheimer's Disease	MAPT	30158706	Alzheimer's Disease	MAPT						HACE1	57531	-1.0814	0.0032208	ARMCX3	51566	2.0729	-1.3094	POMT2	29954	1.0051	2.2157e-08	C9orf3	212848_s_at	-1.0062	0.0061091
Alzheimer's Disease	HSD17B7	P56937										Alzheimer's Disease	MAPTL		Alzheimer's Disease	MAPTL						HACL1	26061	-1.5407	0.0010417	ADAM11	4185	2.0724	-1.6972	SNHG4///MATR3	724102///9782	1.0045	0.0016822	SLC35A1	203306_s_at	-1.0051	0.0052773
Alzheimer's Disease	ATP7B	P35670										Alzheimer's Disease	MTBT1		Alzheimer's Disease	MTBT1						HAPLN1	1404	-1.049	0.012432	UBE2S	27338	2.0723	-2.2638	LANCL1	10314	1.0039	1.2493e-05	PRPSAP2	203537_at	-1.0029	8.2398e-05
Alzheimer's Disease	MAPK3	P27361										Alzheimer's Disease	TAU		Alzheimer's Disease	TAU						HAUS2	55142	1.4314	7.3989e-06	CDK5R2	8941	2.0718	-1.2333	FAM214A	56204	1.0037	0.0010468	LRRC8B	212978_at	-1.0028	0.0080908
Alzheimer's Disease	KLK6	Q92876										Alzheimer's Disease	SFN	29722962	Alzheimer's Disease	MAPT						HBQ1	3049	-1.3079	0.0017626	DDAH1	23576	2.0717	-1.3537	ECHDC2	55268	1.0031	2.8089e-05	NCK1	204725_s_at	-1.0021	0.0031235
Alzheimer's Disease	RAB5A	P20339										Alzheimer's Disease	HME1		Alzheimer's Disease	MAPTL						HCRP1	387535	1.0793	0.0012713	POLR3K	51728	2.0717	-1.4745	XXYLT1	152002	1.0026	3.5932e-09	UFC1	217797_at	-1.0016	0.002362
Alzheimer's Disease	S100A9	P06702										Alzheimer's Disease	SFN		Alzheimer's Disease	MTBT1						HDAC1	3065	1.1215	0.0089655	C5orf13	9315	2.0714	-1.3088	SYNCRIP	10492	1.0026	0.0007707	CTBS	218924_s_at	-1.0016	0.0041415
Alzheimer's Disease	CCL11	P51671										Alzheimer's Disease	HME1		Alzheimer's Disease	TAU						HDAC7	51564	1.8004	2.3387e-05	GRIN3A	116443	2.0714	-1.6681	DOCK9	23348	1.0015	7.833e-05	RHOBTB3	202975_s_at	-1.0011	0.0041384
Alzheimer's Disease	BLMH	Q13867										Alzheimer's Disease	MAPT		Alzheimer's Disease	SFN	29722962					HECW1	23072	-1.9835	5.8142e-05	FAM80A	284716	2.0714	-1.5396	PPARA	5465	1.0015	0.00075436	PRKAA1	209799_at	-1.001	0.00046037
Alzheimer's Disease	POTEF	A5A3E0										Alzheimer's Disease	MAPTL		Alzheimer's Disease	HME1						HENMT1	113802	-1.0691	0.00050898	PPOX	5498	2.0701	-2.7123	FOXN3	1112	1.0005	0.00010073	C2CD5	212943_at	-1.001	0.0079423
Alzheimer's Disease	SUMO1	P63165										Alzheimer's Disease	MTBT1		Alzheimer's Disease	SFN						HEPN1///HEPACAM	641654///220296	1.534	0.0027843	C11orf17	56672	2.0693	-1.5806	PDHB	5162	1.0005	0.00023341	C12orf29	213701_at	-1.0007	0.00060995
Alzheimer's Disease	VDAC1	P21796										Alzheimer's Disease	TAU		Alzheimer's Disease	HME1						HGF	3082	1.2547	0.02935	ST6GAL2	84620	2.0688	-1.4813	LONRF2	164832	1.0005	0.0013209	SKIV2L	203727_at	1.0002	0.00026015
Alzheimer's Disease	LRP8	Q14114										Alzheimer's Disease	MAPT		Alzheimer's Disease	MAPT						HIF3A	64344	2.2913	1.8339e-05	BEX4	2054-01-22	2.0683	-2.1459	ARL2	402	-1.0012	1.2525e-07	MUC3B///MUC3A	217117_x_at	1.003	0.0011766
Alzheimer's Disease	COL25A1	Q9BXS0										Alzheimer's Disease	MAPTL		Alzheimer's Disease	MAPTL						HIKESHI	51501	-1.2449	0.001424	TMEM127	55654	2.0683	-1.8891	CC2D1B	200014	-1.0021	8.708e-06	NOC4L	218860_at	1.0049	0.0031575
Alzheimer's Disease	CASR	P41180										Alzheimer's Disease	MTBT1		Alzheimer's Disease	MTBT1						HINT3	135114	1.8144	5.3481e-05	COX6B1	1340	2.0682	-2.2636	MIR6513///TMBIM1	102465256///64114	-1.0047	6.3291e-09	MLPH	218211_s_at	1.005	0.00041651
Alzheimer's Disease	NR1I2	O75469										Alzheimer's Disease	TAU		Alzheimer's Disease	TAU						HIP1R	9026	1.7173	3.5535e-06	BTBD10	84280	2.0679	-1.6876	IER5	51278	-1.0052	0.0039424	CASZ1	220015_at	1.005	0.0004616
Alzheimer's Disease	ESCO1	Q5FWF5										Alzheimer's Disease	SFN	29722962	Alzheimer's Disease	MAPT						HIPK2	28996	1.4831	0.00059188	MRPS18C	51023	2.0678	-1.37	TFE3	7030	-1.0083	6.7437e-07	MICALL2	219332_at	1.0052	0.000387
Alzheimer's Disease	MRGPRX3	Q96LB0										Alzheimer's Disease	HME1		Alzheimer's Disease	MAPTL						HIST1H2BC	8347	1.7814	0.0010165	TCEAL4	79921	2.0677	-1.1988	LRRC59	55379	-1.0088	0.0015598	ZNF710	213542_at	1.0056	0.0029891
Alzheimer's Disease	MRGPRX4	Q96LA9										Alzheimer's Disease	SFN		Alzheimer's Disease	MTBT1						HIST1H4G	8369	1.6593	0.0014393	MGC59937	375791	2.0674	-3.1327	WBP2	23558	-1.009	0.00034083	SAP25///LRCH4	204692_at	1.0064	0.002665
Alzheimer's Disease	GPR151	Q8TDV0										Alzheimer's Disease	HME1		Alzheimer's Disease	TAU						HIVEP1	3096	-1.0284	0.0062326	NIF3L1	60491	2.0672	-2.3564	FHOD1	29109	-1.0098	0.0016042	MFN2	201155_s_at	1.009	0.00035479
Alzheimer's Disease	CSNK1D	P48730										Alzheimer's Disease	MAPT		Alzheimer's Disease	SFN	29722962					HK2	3099	1.3548	0.033066	C1orf145	574407	2.0642	-1.847	ZNF622	90441	-1.0114	7.0317e-07	SRRM1	201224_s_at	1.0112	0.002043
Alzheimer's Disease	PLB1	Q6P1J6										Alzheimer's Disease	MAPTL		Alzheimer's Disease	HME1						HLA-DRB4	3126	2.3461	0.0075923	LOC256273	256273	2.064	-1.7875	KLF4	9314	-1.0137	0.024955	CEND1	219591_at	1.012	0.00017068
Alzheimer's Disease	DBH	P09172										Alzheimer's Disease	MTBT1		Alzheimer's Disease	SFN						HLA-E	3133	1.4591	0.0019678	PDCD2	5134	2.0636	-1.7165	C17orf62	79415	-1.0139	6.7924e-06	LILRB3	210225_x_at	1.0125	0.0058638
Alzheimer's Disease	OXER1	Q8TDS5										Alzheimer's Disease	TAU		Alzheimer's Disease	HME1						HMCN2	256158	-1.0414	0.027576	TPD52	7163	2.0636	-1.7083	FLOT1	10211	-1.0159	0.00015634	MARCKSL1	200644_at	1.0128	0.00040445
Alzheimer's Disease	DLST	P36957										Alzheimer's Disease	MAPT		Alzheimer's Disease	MAPT						HMGCLL1	54511	-1.6671	0.00014853	MRPL16	54948	2.0635	-2.5667	GATM	2628	-1.0163	0.0064753	C1R	212067_s_at	1.0181	0.0029951
Alzheimer's Disease	AGTR1	P30556										Alzheimer's Disease	MAPTL		Alzheimer's Disease	MAPTL						HMOX2	3163	-1.3642	8.4859e-05	ZMAT2	153527	2.0628	-2.1947	ODC1	4953	-1.0166	0.00044134	TRADD	205641_s_at	1.0211	8.4346e-05
Alzheimer's Disease	GPRC6A	Q5T6X5										Alzheimer's Disease	MTBT1		Alzheimer's Disease	MTBT1						HNRNPA3P1	10151	-1.4719	0.010935	NECAP1	25977	2.0626	-1.7089	STK10	6793	-1.0176	7.3999e-08	CLUH	212456_at	1.0212	0.004789
Alzheimer's Disease	NLRP1	Q9C000										Alzheimer's Disease	TAU		Alzheimer's Disease	TAU						HNRNPUL2-BSCL2///BSCL2	100534595///26580	-1.5876	0.00071854	NDUFAF1	51103	2.0617	-1.906	DGAT1	8694	-1.018	2.1529e-05	SRRM2	207435_s_at	1.0259	0.0038098
Alzheimer's Disease	LPAR3	Q9UBY5										Alzheimer's Disease	SFN	29722962	Alzheimer's Disease	MAPT						HOGA1	112817	1.3288	0.015704	FAM102B	284611	2.0612	-1.9314	MVP	9961	-1.0182	0.00011152	PPP1R13L	218849_s_at	1.0276	0.00012648
Alzheimer's Disease	MRGPRX1	Q96LB2										Alzheimer's Disease	HME1		Alzheimer's Disease	MAPTL						HOMER3	9454	1.1947	0.0028058	DGCR9	25787	2.0608	-1.7493	SCYL1	57410	-1.0236	0.00014967	NAA60	45526_g_at	1.0286	0.00087164
Alzheimer's Disease	ANK1	P16157										Alzheimer's Disease	SFN		Alzheimer's Disease	MTBT1						HOXC5	3222	-1.039	0.022858	SUDS3	64426	2.0608	-2.1739	PFN1	5216	-1.0243	1.7224e-06	PLXNA1	221537_at	1.0305	0.0012823
Alzheimer's Disease	HTT	P42858										Alzheimer's Disease	HME1		Alzheimer's Disease	TAU						HPRT1	3251	-1.8239	0.00065508	DDX1	1653	2.0607	-1.792	NOP16	51491	-1.0243	2.1687e-05	FURIN	201945_at	1.0305	0.0040961
Alzheimer's Disease	NRG1	Q02297										Alzheimer's Disease	MAPT		Alzheimer's Disease	SFN	29722962					HRASLS5	117245	-1.0302	0.0021571	UGP2	7360	2.0604	-1.745	CD320	51293	-1.0269	8.0294e-09	HSPG2	201655_s_at	1.0307	2.1505e-05
Alzheimer's Disease	HMGCR	P04035										Alzheimer's Disease	MAPTL		Alzheimer's Disease	HME1						HS6ST2	90161	-1.2497	0.047043	NMRAL1	57407	2.0594	-2.4205	RPL10L	140801	-1.0275	8.7559e-08	OSBPL10	216755_at	1.0313	0.0011953
Alzheimer's Disease	HSD11B1	P28845										Alzheimer's Disease	MTBT1		Alzheimer's Disease	SFN						HSD17B7	51478	1.1713	1.0253e-05	C6orf162	57150	2.0593	-1.4974	ARNTL	406	-1.029	0.0001397	CIC	212784_at	1.0338	0.0008878
Alzheimer's Disease	APLP1	P51693										Alzheimer's Disease	TAU		Alzheimer's Disease	HME1						HSPA12A	259217	-1.2487	0.0013426	NDUFB2	4708	2.0578	-1.8911	PSENEN	55851	-1.0292	1.9017e-06	SYDE1	44702_at	1.0339	0.0018515
Alzheimer's Disease	IL1RN	P18510										Alzheimer's Disease	MAPT		Alzheimer's Disease	MAPT						HSPA1B///HSPA1A	3304///3303	1.0209	0.0065751	RMND5B	64777	2.0574	-2.2339	ZDHHC16	84287	-1.0295	1.5144e-07	ERBB2	216836_s_at	1.0377	0.0011634
Alzheimer's Disease	IL13	P35225										Alzheimer's Disease	MAPTL		Alzheimer's Disease	MAPTL						HSPA2	3306	1.1597	0.0073993	RBX1	9978	2.0573	-2.6176	PPIA	5478	-1.0297	0.00058901	SCAND1	218206_x_at	1.0408	0.0043979
Alzheimer's Disease	AR	P10275										Alzheimer's Disease	MTBT1		Alzheimer's Disease	MTBT1						HSPB3	8988	-3.1691	4.1353e-07	MRPS23	51649	2.0569	-1.6658	SRGN	5552	-1.0302	0.035463	PRKAR2A	204842_x_at	1.042	0.00077795
Alzheimer's Disease	ACAT1	P24752										Alzheimer's Disease	TAU		Alzheimer's Disease	TAU						HTRA4	203100	1.8164	0.0028247	MCCC1	56922	2.0567	-1.8631	POLD2	5425	-1.0309	8.5209e-06	CARD10	210026_s_at	1.0435	0.0025253
Alzheimer's Disease	LRP2	P98164										Alzheimer's Disease	SFN	29722962	Alzheimer's Disease	SFN	29722962					HVCN1	84329	1.2934	0.0028154	UBLCP1	134510	2.0553	-1.7491	MCRIP2	84331	-1.0332	0.00034807	SGSM2	36129_at	1.0441	0.0042647
Alzheimer's Disease	MIR155											Alzheimer's Disease	HME1		Alzheimer's Disease	HME1						HYALP1	26062	1.2382	0.033645	SET	6418	2.0551	-1.8868	SLC25A28	81894	-1.0338	2.9787e-06	PPAN-P2RY11///PPAN	221649_s_at	1.0473	0.001468
Alzheimer's Disease	VN1R17P	Q8TDU5										Alzheimer's Disease	SFN		Alzheimer's Disease	SFN						HYLS1	219844	-1.3299	0.0040765	COQ3	51805	2.0546	-1.6218	DHDH	27294	-1.0349	9.5505e-07	GIPC1	207525_s_at	1.0518	0.0021808
Alzheimer's Disease	GPR166P											Alzheimer's Disease	HME1		Alzheimer's Disease	HME1						IARS	3376	-1.1729	0.00012223	RCOR3	55758	2.0539	-2.3604	MRPL24	79590	-1.0354	3.1328e-08	MUC3B	214898_x_at	1.0524	0.00017611
Alzheimer's Disease	NFIA	Q12857										Alzheimer's Disease	MAPT		Alzheimer's Disease	MAPT						ID3	3399	2.1725	0.00831	SCLT1	132320	2.0537	-1.8492	SSTR1	6751	-1.0373	3.8793e-05	RIN1	205211_s_at	1.0528	0.0034171
Alzheimer's Disease	NFIB	O00712										Alzheimer's Disease	MAPTL		Alzheimer's Disease	MAPTL						ID4	3400	1.4973	0.00090705	CYP4X1	260293	2.0537	-2.1731	STRA13	201254	-1.0405	1.1201e-08	TBC1D3I///TBC1D3E///LOC101060389///TBC1D3L///TBC1D3K///TBC1D3G///TBC1D3H///TBC1D3///TBC1D3C///TBC1D3F	209403_at	1.0529	2.0089e-05
Alzheimer's Disease	NFIX	Q14938										Alzheimer's Disease	MTBT1		Alzheimer's Disease	MTBT1						IFI16	3428	1.4486	0.0057202	AMDHD2	51005	2.0533	-2.3386	SLC3A2	6520	-1.0422	2.9787e-06	MIR6872///SEMA3B	203071_at	1.0536	7.5899e-05
Alzheimer's Disease	NTRK1	P04629										Alzheimer's Disease	TAU		Alzheimer's Disease	TAU						IFIT1	3434	-1.2612	0.0051585	LOC283267	283267	2.0527	-1.9264	PPIB	5479	-1.0422	0.00032372	CLUHP3	219442_at	1.054	0.0013086
Alzheimer's Disease	OGDH	Q02218										Alzheimer's Disease	SFN	29722962	Alzheimer's Disease	MAPT						IFITM1	8519	1.1156	0.0089518	SHROOM2	357	2.0524	-1.935	C8orf4	56892	-1.0433	0.0046635	NOSIP	217950_at	1.0547	0.0048254
Alzheimer's Disease	PAEP	P09466										Alzheimer's Disease	HME1		Alzheimer's Disease	MAPTL						IFITM2	10581	1.0206	0.039867	CACNA2D1	781	2.0522	-1.749	CCDC107	203260	-1.0503	1.0836e-07	SPSB3	46256_at	1.0555	0.00098297
Alzheimer's Disease	GAL	P22466										Alzheimer's Disease	SFN		Alzheimer's Disease	MTBT1						IFITM3	10410	1.1304	0.028075	TMEM9	252839	2.0512	-2.5134	GDNF	2668	-1.0543	0.029518	USP4	202682_s_at	1.0577	0.0003816
Alzheimer's Disease	PLA2G4A	P47712										Alzheimer's Disease	HME1		Alzheimer's Disease	TAU						IFNAR2	3455	1.7471	7.6618e-05	TRMT12	55039	2.0508	-2.4126	NPC1	4864	-1.0591	0.00012279	MAGI1	215372_x_at	1.0604	0.00076535
Alzheimer's Disease	PPID	Q08752										Alzheimer's Disease	MAPT		Alzheimer's Disease	SFN	29722962					IGF2BP2	10644	1.3673	0.00048085	LRRC59	55379	2.0501	-2.6916	GTF2E2	2961	-1.0605	8.3179e-05	SOD3	205236_x_at	1.0607	0.0068274
Alzheimer's Disease	VPS35	Q96QK1										Alzheimer's Disease	MAPTL		Alzheimer's Disease	HME1						IGFBP5	3488	1.671	1.9337e-05	KDELR3	11015	2.0494	-1.5817	HK2	3099	-1.0608	0.031195	2009-09-01	41220_at	1.0632	1.8738e-05
Alzheimer's Disease	PSENEN	Q9NZ42										Alzheimer's Disease	MTBT1		Alzheimer's Disease	SFN						IGFBPL1	347252	-1.3367	0.037392	OXCT1	5019	2.0489	-1.7553	BOD1	91272	-1.0623	0.00021829	UBQLN4	222252_x_at	1.0644	0.0019472
Alzheimer's Disease	LGR6	Q9HBX8										Alzheimer's Disease	TAU		Alzheimer's Disease	HME1						IGSF22	283284	-1.3767	0.012003	NDRG3	57446	2.0485	-2.1584	TOM1	10043	-1.0644	0.00043026	POLR2A	202725_at	1.0674	0.0023239
Alzheimer's Disease	REG1A	P05451										Alzheimer's Disease	MAPT		Alzheimer's Disease	MAPT						IGSF3	3321	-1.0356	0.0011213	CEP68	23177	2.0483	-1.4076	TIMP4	7079	-1.0646	0.00014212	APBA2	209870_s_at	1.0686	2.3613e-05
Alzheimer's Disease	SET	Q01105										Alzheimer's Disease	MAPTL		Alzheimer's Disease	MAPTL						IK	3550	-1.2356	0.0001819	NDUFA12L	91942	2.0483	-2.2893	HIST2H2AA4///HIST2H2AA3	723790///8337	-1.0652	0.0086072	SUGP1	209547_s_at	1.0715	0.0001072
Alzheimer's Disease	BLVRA	P53004										Alzheimer's Disease	MTBT1		Alzheimer's Disease	MTBT1						IL13RA1	3597	1.2592	0.0075006	FBXO28	23219	2.0477	-1.8687	ABLIM2	84448	-1.0676	0.0085772	CACFD1	61874_at	1.0728	0.00049998
Alzheimer's Disease	SOX2	P48431										Alzheimer's Disease	TAU		Alzheimer's Disease	TAU						IL17RB	55540	1.0467	0.02286	KRTAP9-2	83899	2.0476	-2.6063	AGT	183	-1.0699	0.00069076	PRKCZ	202178_at	1.0734	1.0233e-05
Alzheimer's Disease	STAT3	P40763										Alzheimer's Disease	SFN	29722962	Alzheimer's Disease	SFN	29722962					IL1R1	3554	1.3484	0.008753	ICA1	3382	2.0472	-2.1049	LINC-PINT	378805	-1.0728	0.0070125	CXXC1	48580_at	1.0806	0.0047348
Alzheimer's Disease	TFCP2	Q12800										Alzheimer's Disease	HME1		Alzheimer's Disease	HME1						IL21R-AS1	283888	1.0572	0.041407	TCEB2	6923	2.046	-2.1946	ITPRIP	85450	-1.0749	4.8494e-08	DICER1	213229_at	1.0854	0.0069408
Alzheimer's Disease	XBP1	P17861										Alzheimer's Disease	SFN		Alzheimer's Disease	SFN						ILF2	3608	-1.1676	0.017795	ZMAT4	79698	2.0453	-1.9595	LONRF3	79836	-1.0786	1.6805e-06	PRINS	216051_x_at	1.0863	0.0010746
Alzheimer's Disease	FZD4	Q9ULV1										Alzheimer's Disease	HME1		Alzheimer's Disease	HME1						IMMP2L	83943	-1.0377	0.026664	NRG1	3084	2.0452	-1.5184	IFITM2///IFITM1	10581///8519	-1.0789	1.2707e-05	DTX4	212611_at	1.0891	0.0001103
Alzheimer's Disease	C4B_2	P0C0L4;P0C0L5										Alzheimer's Disease	MAPT		Alzheimer's Disease	MAPT						IMMT	10989	-1.1809	5.8105e-05	UBE2L6	9246	2.0445	-1.8726	MAFG	4097	-1.0822	2.0323e-06	TCF7L2	212761_at	1.0891	0.0015661
Alzheimer's Disease	KAT5	Q92993										Alzheimer's Disease	MAPTL		Alzheimer's Disease	MAPTL						INA	9118	-2.1051	2.4124e-05	LIPJ	142910	2.0438	-2.0212	SCGB1D1	10648	-1.0864	1.4384e-05	MINOS1-NBL1///NBL1	37005_at	1.0918	0.00042227
Alzheimer's Disease	OGA	O60502										Alzheimer's Disease	MTBT1		Alzheimer's Disease	MTBT1						INHBB	3625	1.2795	0.012163	STX8	9482	2.0436	-2.5642	SLC25A5	292	-1.0894	7.4805e-06	GAS6	1598_g_at	1.0949	0.0064765
Alzheimer's Disease	CNTF	P26441										Alzheimer's Disease	TAU		Alzheimer's Disease	TAU						INO80B-WBP1///INO80B///WBP1	100532735///83444///23559	1.1584	0.00090189	SC5DL	6309	2.0428	-1.3294	MAF1	84232	-1.0898	1.453e-05	KLHDC4	221219_s_at	1.0954	0.0010635
Alzheimer's Disease	RBM45	Q8IUH3										Alzheimer's Disease	SFN	29722962	Alzheimer's Disease	APP	16301322					INO80D	54891	1.0272	8.541e-06	TBC1D9	23158	2.0424	-1.2601	TAF10	6881	-1.09	2.4655e-06	APOL2	221653_x_at	1.0967	0.0094631
Alzheimer's Disease	SLCO6A1	Q86UG4										Alzheimer's Disease	HME1		Alzheimer's Disease	A4						INPPL1	3636	1.1071	0.0083838	C1orf103	55791	2.0424	-1.9628	CCDC86	79080	-1.0902	5.2112e-08	CYP3A4	205998_x_at	1.0975	0.00023211
Alzheimer's Disease	CREBBP	Q92793										Alzheimer's Disease	SFN		Alzheimer's Disease	AD1						INSR	3643	1.0133	0.0011207	ARMC8	25852	2.042	-1.9445	PDCD2	5134	-1.0925	1.1553e-09	PYY2	220209_at	1.0981	0.00033182
Alzheimer's Disease	ECE1	P42892										Alzheimer's Disease	HME1		Alzheimer's Disease	AGER	21565706					IPCEF1	26034	-1.5195	0.0094149	MED31	51003	2.0416	-1.562	VSIG4	11326	-1.0952	0.00097787	ZMIZ2	54970_at	1.101	0.0010504
Alzheimer's Disease	FGF2	P09038										Alzheimer's Disease	MAPT		Alzheimer's Disease	RAGE						IPO11-LRRC70///IPO11	101180901///51194	-1.2241	0.030043	PARP11	57097	2.0414	-1.6008	DENND4A	10260	-1.0953	0.012909	DCLRE1C	219678_x_at	1.1015	0.0010399
Alzheimer's Disease	ADNP	Q9H2P0										Alzheimer's Disease	MAPTL		Alzheimer's Disease	AGER						IQCA1	79781	1.4495	8.5683e-05	GRM3	2913	2.0413	-1.6362	P2RY2	5029	-1.097	1.1188e-07	SPATA2L	214965_at	1.1053	0.0043036
Alzheimer's Disease	FPR2	P25090										Alzheimer's Disease	MTBT1		Alzheimer's Disease	RAGE						IQCG	84223	-1.2319	0.024847	C12orf10	60314	2.0411	-2.236	STAT3	6774	-1.0994	6.4286e-05	ALS2CL	222333_at	1.107	0.0024907
Alzheimer's Disease	CHMP2B	Q9UQN3										Alzheimer's Disease	TAU		Alzheimer's Disease	ALB						IQGAP3	128239	-1.1972	0.025577	CPNE9	151835	2.0402	-2.4092	RNF126	55658	-1.1006	6.5041e-06	LOC732360///TDG	203742_s_at	1.1101	0.00022133
Alzheimer's Disease	SGSM3	Q96HU1										Alzheimer's Disease	APP	16301322	Alzheimer's Disease	TREM2	29794134					ITFG2	55846	1.6398	0.0007563	DNMT3A	1788	2.0396	-1.735	SLC19A2	10560	-1.1014	0.012926	VASP	202205_at	1.1108	0.0065397
Alzheimer's Disease	GRIA1	P42261										Alzheimer's Disease	A4		Alzheimer's Disease	TREM2						ITGA1	3672	1.1865	0.024945	NKX2-1	7080	2.0392	-2.5961	COPE	11316	-1.1028	5.2086e-08	SEMA4C	46665_at	1.1156	0.00041061
Alzheimer's Disease	GRIA2	P42262										Alzheimer's Disease	AD1		Alzheimer's Disease	TREM2	29794134					ITGA6	3655	1.1811	0.0071274	RG9MTD3	158234	2.0391	-1.6572	WBP1L	54838	-1.104	9.6823e-05	SIRT2	220605_s_at	1.1202	0.0035423
Alzheimer's Disease	CTNNA3	Q9UI47										Alzheimer's Disease	AGER	21565706	Alzheimer's Disease	TREM2						ITGA7	3679	1.7218	1.352e-06	EXOC4	60412	2.0391	-2.0775	S100A11	6282	-1.1041	0.00019406	CYP4F12	206539_s_at	1.1219	0.00076323
Alzheimer's Disease	GSTM1	P09488										Alzheimer's Disease	RAGE		Alzheimer's Disease	TREM2	29794134					ITGA9-AS1	101928153	1.6029	0.014802	USE1	55850	2.0389	-2.7215	ETS2	2114	-1.1053	0.010664	LRCH4	90610_at	1.1278	0.0004537
Alzheimer's Disease	KCNIP3	Q9Y2W7										Alzheimer's Disease	AGER		Alzheimer's Disease	TREM2						ITGB2	3689	1.3213	0.0048999	CCDC136	64753	2.0379	-1.8824	UBE2QL1	134111	-1.1078	2.8007e-05	ZNF444	50376_at	1.1306	0.0060906
Alzheimer's Disease	HIF1A	Q16665										Alzheimer's Disease	RAGE		Alzheimer's Disease		29670132					ITGB4	3691	1.2378	0.037864	ACSL6	23305	2.0374	-1.6013	ICAM2	3384	-1.1096	1.411e-05	BRD2	208685_x_at	1.1313	0.00016003
Alzheimer's Disease	APBA1	Q02410										Alzheimer's Disease	ALB		Alzheimer's Disease							ITGB5	3693	1.4084	0.00093906	ZNF239	8187	2.0371	-1.6779	NKAIN4	128414	-1.1131	8.4513e-07	CDC42EP2	209850_s_at	1.1341	0.008796
Alzheimer's Disease	HP	P00738										Alzheimer's Disease	MAPT	30276465	Alzheimer's Disease	MAPT						ITIH3	3699	1.3308	0.045984	LOR	4014	2.0369	-1.7785	CST5	1473	-1.124	2.7902e-06	PRKCSH	214080_x_at	1.1358	0.0041361
Alzheimer's Disease	APCS	P02743										Alzheimer's Disease	MAPTL		Alzheimer's Disease	MAPTL						ITPKB	3707	1.9057	0.00021361	DYNLL2	140735	2.0369	-2.2064	PKIG	11142	-1.1274	0.00011105	MYH14	219946_x_at	1.1401	0.00024085
Alzheimer's Disease	ICAM1	P05362										Alzheimer's Disease	MTBT1		Alzheimer's Disease	MTBT1						ITPRIPL2	162073	1.1435	0.014616	PEF1	553115	2.0369	-1.6374	NANS	54187	-1.1299	6.2406e-07	LOC100996792///MAP2K3	215499_at	1.1409	0.0065872
Alzheimer's Disease	HSD17B13	Q7Z5P4										Alzheimer's Disease	TAU		Alzheimer's Disease	TAU						JAG1	182	1.1176	0.033792	FAM122C	159091	2.0357	-2.3399	RPL36	25873	-1.131	2.9642e-08	C1QTNF1	220975_s_at	1.1446	0.00123
Alzheimer's Disease	APRT	P07741										Alzheimer's Disease	MAPT	30276465	Alzheimer's Disease	MAPT	32050258					JAZF1	221895	-1.733	0.00052207	TBR1	10716	2.0353	-1.732	FAM166B	730112	-1.1354	0.00049609	IGK///IGKC	221671_x_at	1.1511	0.0020813
Alzheimer's Disease	GSTK1	Q9Y2Q3										Alzheimer's Disease	MAPTL		Alzheimer's Disease	MAPTL						JAZF1-AS1	100128081	-3.1487	1.7168e-05	SIPA1L2	57568	2.0351	-2.0554	TIMP1	7076	-1.1399	0.0011108	EHD2	221870_at	1.1519	0.00093909
Alzheimer's Disease	KLC1	Q07866										Alzheimer's Disease	MTBT1		Alzheimer's Disease	MTBT1						JPX	554203	1.0863	0.00572	PJA1	64219	2.035	-1.8541	P4HB	5034	-1.1429	5.9938e-06	PARP12	218543_s_at	1.1522	0.0002284
Alzheimer's Disease	LBP	P18428										Alzheimer's Disease	TAU		Alzheimer's Disease	TAU						JUND	3727	1.2575	1.3079e-06	NOLA2	55651	2.0349	-1.8013	IFITM1	8519	-1.1429	2.7033e-05	TMEM92-AS1	216789_at	1.1543	0.00038257
Alzheimer's Disease	MIR206											Alzheimer's Disease	MAPT	32050258	Alzheimer's Disease	MAPT	32050258					KALRN	8997	-1.3438	0.0017014	TXNL4A	10907	2.0344	-1.9171	MRTO4	51154	-1.1477	1.0853e-06	GRB10	210999_s_at	1.1561	3.0113e-05
Alzheimer's Disease	MFAP1	P55081										Alzheimer's Disease	MAPTL		Alzheimer's Disease	MAPTL						KANK1	23189	1.0666	0.0020925	QRICH1	54870	2.0343	-2.3812	ARID5B	84159	-1.1514	0.028361	APOL1	209546_s_at	1.1569	0.0034036
Alzheimer's Disease	MMP3	P08254										Alzheimer's Disease	MTBT1		Alzheimer's Disease	MTBT1						KANK2	25959	1.5361	0.006251	GNB1L	54584	2.0343	-2.6715	PSMB2	5690	-1.1536	7.1717e-10	CHRNB2	206635_at	1.1575	0.002485
Alzheimer's Disease	COX1	P00395										Alzheimer's Disease	TAU		Alzheimer's Disease	TAU						KATNAL1	84056	-1.0407	5.7508e-07	LOC286109	286109	2.0334	-2.3686	KHDRBS3	10656	-1.1543	0.0048095	PNPLA2	39854_r_at	1.1624	0.0029727
Alzheimer's Disease	NFKB1	P19838										Alzheimer's Disease	MAPT	32050258	Alzheimer's Disease	MAPT	30894745					KBTBD11	9920	-1.0232	7.7766e-05	CCND2	894	2.0329	-2.06	SAMSN1	64092	-1.1585	0.00078252	BST2	201641_at	1.1636	0.00077085
Alzheimer's Disease	NOTCH1	P46531										Alzheimer's Disease	MAPTL		Alzheimer's Disease	MAPTL						KCNA1	3736	-1.3703	0.013873	TIGD3	220359	2.0319	-2.1182	C1QA	712	-1.1585	0.0014724	HOMER3	204647_at	1.1681	0.0019192
Alzheimer's Disease	NTF3	P20783										Alzheimer's Disease	MTBT1		Alzheimer's Disease	MTBT1						KCND2	3751	-1.1332	0.0018797	RFPL1	5988	2.0318	-1.6143	PSMG4	389362	-1.1607	6.1697e-08	RHOD	31846_at	1.1682	0.0012417
Alzheimer's Disease	PAWR	Q96IZ0										Alzheimer's Disease	TAU		Alzheimer's Disease	TAU						KCNE4	23704	1.4051	0.0025993	HECW1	23072	2.0313	-1.6318	TSEN34	79042	-1.1612	3.0032e-06	ERN2	214372_x_at	1.1731	0.0013041
Alzheimer's Disease	SERPINA1	P01009										Alzheimer's Disease	MAPT	30894745	Alzheimer's Disease	MAPT	30894745					KCNIP4	80333	-1.2595	0.00034239	TOMM70A	9868	2.0311	-1.3109	RORC	6097	-1.173	4.6412e-05	PODNL1	220411_x_at	1.1735	0.0001905
Alzheimer's Disease	GSAP	A4D1B5										Alzheimer's Disease	MAPTL		Alzheimer's Disease	MAPTL						KCNJ10	3766	1.5551	0.0017097	ZFP64	55734	2.0309	-1.7911	NINJ2	4815	-1.1752	0.00063135	JUND	203752_s_at	1.1759	0.00039691
Alzheimer's Disease	TMEM106B	Q9NUM4										Alzheimer's Disease	MTBT1		Alzheimer's Disease	MTBT1						KCNK7	10089	-1.2992	0.01813	POLS	11044	2.0309	-2.0216	ZNF259P1///ZPR1	442240///8882	-1.1779	2.2419e-07	GTSE1	211040_x_at	1.1764	6.6757e-05
Alzheimer's Disease	ST3GAL4	Q11206										Alzheimer's Disease	TAU		Alzheimer's Disease	TAU						KCNN3	3782	1.993	0.0036215	ANKRD39	51239	2.0306	-1.5323	FAM96B	51647	-1.1781	8.3339e-09	LOC100506248///MIR1244-2///MIR1244-3///MIR1244-1///LOC728026///PTMA	211921_x_at	1.1803	0.0047751
Alzheimer's Disease	BRCA1	P38398										Alzheimer's Disease	RXRB	27011007	Alzheimer's Disease	RXRB	27011007					KCNQ5	56479	-1.9346	0.00070608	HRAS	3265	2.0302	-1.9415	OGFOD3	79701	-1.1782	6.9325e-06	ZBTB7A	219186_at	1.1823	0.00039043
Alzheimer's Disease	TFRC	P02786										Alzheimer's Disease	NR2B2		Alzheimer's Disease	NR2B2						KCNS2	3788	-1.0987	0.002132	CDK5	1020	2.0295	-2.1542	GALNT15	117248	-1.1805	0.031925	NPIPA5///NPIPB5///LOC613037///NPIPB4///NPIPB3	215123_at	1.1834	0.0067545
Alzheimer's Disease	TNFRSF1A	P19438										Alzheimer's Disease	RXRB		Alzheimer's Disease	RXRB						KCNV1	27012	-1.5468	0.0043427	KBTBD7	84078	2.0286	-1.5441	C19orf53	28974	-1.182	8.9233e-09	SEMA3F	35666_at	1.1847	0.0010086
Alzheimer's Disease	C4A	P0C0L4;P0C0L5										Alzheimer's Disease	NR2B2		Alzheimer's Disease	NR2B2						KCTD12	115207	1.0152	0.039322	UQCRH	7388	2.0282	-1.9642	ENO1	2023	-1.1836	4.8657e-06	EDF1	209058_at	1.1857	0.00090829
Alzheimer's Disease	C4B	P0C0L4;P0C0L5										Alzheimer's Disease	NR1H2		Alzheimer's Disease	NR1H2						KDM4B	23030	1.1501	3.6175e-07	WDR7	23335	2.0281	-2.2797	ACKR1	2532	-1.1838	0.00056043	MCM3AP	215582_x_at	1.1946	0.0003696
Alzheimer's Disease	DHRS11	Q6UWP2										Alzheimer's Disease	LXRB		Alzheimer's Disease	LXRB						KHDC1	80759	-1.7401	0.0018552	DNAL4	10126	2.0281	-2.1426	SF3B5	83443	-1.1903	6.9077e-07	SNRNP70	201221_s_at	1.1968	0.001399
Alzheimer's Disease	PLA2G6	O60733										Alzheimer's Disease	NER		Alzheimer's Disease	NER						KIAA0485	57235	2.2559	7.3989e-06	ELAC1	55520	2.0275	-1.9262	RIMS2	9699	-1.1919	7.1103e-09	WFDC2	203892_at	1.1994	0.00035664
Alzheimer's Disease	TTBK1	Q5TCY1										Alzheimer's Disease	UNR		Alzheimer's Disease	UNR						KIAA0754	643314	1.7992	7.8998e-07	ARMCX4	158947	2.0266	-1.3293	FAM58A	92002	-1.1957	7.6994e-09	MT2A	212185_x_at	1.2014	0.0051898
Alzheimer's Disease	RIPK1	Q13546										Alzheimer's Disease	NR1H2		Alzheimer's Disease	NR1H2						KIAA0930	23313	1.043	0.0018883	PITPNA	5306	2.0264	-1.6982	MED28	80306	-1.1962	0.00015996	CTBP2	201220_x_at	1.2025	3.794e-06
Alzheimer's Disease	ABCG2	Q9UNQ0										Alzheimer's Disease	LXRB		Alzheimer's Disease	LXRB						KIAA1024	23251	-1.4969	0.0023491	LOC112703	112703	2.026	-1.6261	SNORA16A///SNORA61///SNORA44///SNHG12	692073///677838///677825///85028	-1.1977	0.00036782	GAK	40225_at	1.2049	0.00045295
Alzheimer's Disease	EIF2AK3	Q9NZJ5										Alzheimer's Disease	NER		Alzheimer's Disease	NER						KIAA1107	23285	-1.9351	8.7037e-06	PARG	8505	2.0256	-1.708	CD55	1604	-1.1981	0.016441	ZNF358	219379_x_at	1.213	6.7555e-06
Alzheimer's Disease	CD44	P16070										Alzheimer's Disease	UNR		Alzheimer's Disease	UNR						KIAA1324L	222223	-1.0999	0.0014881	CDKL1	8814	2.0254	-1.7973	MIDN	90007	-1.2004	0.00071338	GPRIN2	206747_at	1.218	2.5665e-05
Alzheimer's Disease	ABCG1	P45844										Alzheimer's Disease	TREM2	29794134	Alzheimer's Disease	MAPT	30276465					KIAA1524	57650	-1.2812	0.029527	UQCRC2	7385	2.0253	-2.0471	RELA	5970	-1.2049	8.0932e-06	CREB3L1	213059_at	1.2231	0.00046692
Alzheimer's Disease	PPIF	P30405										Alzheimer's Disease	TREM2		Alzheimer's Disease	MAPTL						KIAA1549L	25758	-1.2538	0.0018633	C3orf59	151963	2.0245	-1.9877	BTG2	7832	-1.2052	0.012802	DNASE2	209831_x_at	1.2279	0.00062041
Alzheimer's Disease	C1D	Q13901										Alzheimer's Disease	TREM2	29794134	Alzheimer's Disease	MTBT1						KIAA1804	84451	-1.2293	0.015217	PEX19	5824	2.0245	-1.9026	GSTP1	2950	-1.2054	2.4648e-07	TNIP1	207196_s_at	1.2286	0.00030327
Alzheimer's Disease	TMED10	P49755										Alzheimer's Disease	TREM2		Alzheimer's Disease	TAU						KIF11	3832	-1.6219	0.004336	TMEM69	51249	2.0244	-1.8998	RASD1	51655	-1.2091	6.5999e-07	AAK1	205434_s_at	1.2296	0.0095695
Alzheimer's Disease	KLK8	O60259										Alzheimer's Disease	TREM2	29794134	Alzheimer's Disease	MAPT	30276465					KIF17	57576	-1.244	0.011855	EXOSC5	56915	2.0243	-2.2372	TP53RK	112858	-1.2112	1.3924e-08	ZNF408	219224_x_at	1.2347	0.00069727
Alzheimer's Disease	CPOX	P36551										Alzheimer's Disease	TREM2		Alzheimer's Disease	MAPTL						KIF9	64147	-1.5629	7.7744e-05	ANKRD29	147463	2.0234	-2.2857	IRAK2	3656	-1.2175	0.00060009	SHC2	213464_at	1.2353	0.006417
Alzheimer's Disease	CRHR1	P34998										Alzheimer's Disease		29670132	Alzheimer's Disease	MTBT1						KIFAP3	22920	-1.5699	0.0024831	ATP8A2	51761	2.0233	-1.5254	KLF2	10365	-1.2196	0.004382	MBD3	41160_at	1.2372	0.00016427
Alzheimer's Disease	CSF3	P09919										Alzheimer's Disease			Alzheimer's Disease	TAU						KITLG	4254	-1.211	0.00053666	LOC728217	728217	2.0221	-1.7044	NRBF2	29982	-1.2236	0.0054152	FLJ42627	220352_x_at	1.2387	0.00081752
Alzheimer's Disease	PDIK1L	Q8N165										Alzheimer's Disease	MAPT		Alzheimer's Disease		19923222					KLC1	3831	-1.2887	0.0019998	IDS	3423	2.0217	-1.583	AMPD3	272	-1.2253	0.020091	ARFGAP1	217888_s_at	1.2397	0.00013343
Alzheimer's Disease	CX3CR1	P49238										Alzheimer's Disease	MAPTL		Alzheimer's Disease							KLF15	28999	1.1495	0.0015905	PPIH	10465	2.0212	-2.5339	HIST1H4H	8365	-1.2267	0.0007464	ALMS1	214707_x_at	1.2402	0.000156
Alzheimer's Disease	CYP3A4	P08684										Alzheimer's Disease	MTBT1		Alzheimer's Disease	APP						KLF4	9314	2.1396	0.0007844	PDCD2L	84306	2.021	-2.7834	DCXR	51181	-1.2269	0.00014126	KDM4B	212496_s_at	1.2461	0.0029762
Alzheimer's Disease	MARK2	Q7KZI7										Alzheimer's Disease	TAU		Alzheimer's Disease	A4						KLHL24	54800	1.379	2.8228e-05	KIF3B	9371	2.0209	-1.7295	PAM16	51025	-1.2274	1.3077e-08	APOC1	213553_x_at	1.2504	0.0015454
Alzheimer's Disease	FGF1	P05230										Alzheimer's Disease	MAPT	30894745	Alzheimer's Disease	AD1						KLHL32	114792	-1.0129	0.046657	PRKAR1A	5573	2.0201	-1.3551	CARS	833	-1.2296	0.00029763	TCF7	205255_x_at	1.2527	0.00052983
Alzheimer's Disease	FKBP4	Q02790										Alzheimer's Disease	MAPTL		Alzheimer's Disease		19923222					KLRA1P	10748	-1.5611	0.018076	C9orf91	203197	2.0201	-1.7445	AUP1	550	-1.2301	3.8244e-08	DIP2A	215529_x_at	1.2539	0.0011704
Alzheimer's Disease	FKBP5	Q13451										Alzheimer's Disease	MTBT1		Alzheimer's Disease							KNOP1	400506	1.2957	1.9856e-05	SMARCA4	6597	2.02	-2.1925	BLVRB	645	-1.2302	8.9458e-08	ZNF611	208137_x_at	1.2701	0.00079105
Alzheimer's Disease	FOXO3	O43524										Alzheimer's Disease	TAU		Alzheimer's Disease	APP						KSR1	8844	1.1752	1.3846e-05	EXOSC9	5393	2.02	-2.2089	RABAC1	10567	-1.2344	7.1336e-07	AGRN	212285_s_at	1.2759	0.00040802
Alzheimer's Disease	FLT1	P17948										Alzheimer's Disease		28623233	Alzheimer's Disease	A4						LAMP2	3920	1.0564	0.0014749	UROS	7390	2.0199	-1.7876	FBXW5	54461	-1.2362	7.7042e-06	ADAP1	90265_at	1.2899	0.0052061
Alzheimer's Disease	FUS	P35637										Alzheimer's Disease	APP		Alzheimer's Disease	AD1						LAMP3	27074	1.3219	0.037126	HDHD2	84064	2.0194	-1.4157	LOC101928634///SENP3-EIF4A1///SNORD10///SNORA48///SNORA67///EIF4A1	101928634///100533955///652966///652965///26781///1973	-1.2368	0.00013926	CAMKK2	213812_s_at	1.3072	7.3402e-05
Alzheimer's Disease	GJA1	P17302										Alzheimer's Disease	A4		Alzheimer's Disease		19923222					LAMTOR2	28956	-1.3698	0.005537	JAKMIP1	152789	2.0194	-1.9282	ATP6V0B	533	-1.2384	8.561e-06	KRT17///JUP	212236_x_at	1.3111	0.0060689
Alzheimer's Disease	ANPEP	P15144										Alzheimer's Disease	AD1		Alzheimer's Disease							LANCL3	347404	-1.2716	0.03544	HACL1	26061	2.019	-1.5236	IMPA2	3613	-1.2394	1.1228e-06	PDCD6	222380_s_at	1.3282	0.0019513
Alzheimer's Disease	GRIN2A	Q12879										Alzheimer's Disease			Alzheimer's Disease	APP						LATS2	26524	1.9802	0.00010312	SRPK2	6733	2.0186	-1.6788	RHOU	58480	-1.253	0.029606	MISP	212925_at	1.3313	0.0025018
Alzheimer's Disease	GSTP1	P09211										Alzheimer's Disease		28623233	Alzheimer's Disease	A4						LCAT	3931	1.3489	0.040884	CCKBR	887	2.0181	-1.4468	INHBB	3625	-1.2576	0.0038489	LRRFIP1	211452_x_at	1.3341	8.4374e-05
Alzheimer's Disease	HMGA1	P17096										Alzheimer's Disease			Alzheimer's Disease	AD1						LCP2	3937	-1.1469	0.035461	PRPF18	8559	2.0172	-2.0491	DEFA1B///DEFA3///DEFA1	728358///1668///1667	-1.2579	0.0087102	KLHL24	206551_x_at	1.3347	0.0017271
Alzheimer's Disease	HSPA1A	P0DMV8;P0DMV9										Alzheimer's Disease	APP		Alzheimer's Disease		19923222					LDB2	9079	-1.4831	0.0045631	NOVA1	4857	2.017	-1.6581	RRAD	6236	-1.2595	0.018762	MED16	43544_at	1.3441	0.0093227
Alzheimer's Disease	IFNB1	P01574										Alzheimer's Disease	A4		Alzheimer's Disease							LDHA	3939	-1.4112	4.5085e-05	TBC1D22A	25771	2.0168	-2.3483	CDK2AP2	10263	-1.262	2.2215e-08	HLA-DRB1	208306_x_at	1.3471	0.002952
Alzheimer's Disease	IGFBP3	P17936										Alzheimer's Disease	AD1		Alzheimer's Disease	APP						LENG8	114823	1.696	5.1468e-06	C7orf25	79020	2.0167	-1.9734	IL1R1	3554	-1.262	0.004551	MAP3K11	203652_at	1.3517	0.00012848
Alzheimer's Disease	CXCL10	P02778										Alzheimer's Disease		19923222	Alzheimer's Disease	A4						LEO1	123169	-1.2096	0.00049938	ERO1L	30001	2.0164	-2.0592	SLC22A4	6583	-1.2625	0.019229	IGF2BP2	218847_at	1.3565	0.00034335
Alzheimer's Disease	MIR29C											Alzheimer's Disease			Alzheimer's Disease	AD1						LFNG	3955	1.9796	0.0055246	TIMM50	92609	2.0164	-2.2404	CTSB	1508	-1.2629	3.7792e-06	NFKBIA	201502_s_at	1.3606	0.0059742
Alzheimer's Disease	MARK1	Q9P0L2										Alzheimer's Disease	APP		Alzheimer's Disease		28623233					LGALS1	3956	-1.3353	0.0070651	TH	7054	2.0163	-1.9166	MAFK	7975	-1.2645	1.2214e-05	MYO1C	214656_x_at	1.3629	0.0026916
Alzheimer's Disease	MEFV	O15553										Alzheimer's Disease	A4		Alzheimer's Disease							LGALS9	3965	1.4527	0.0018689	ASL	435	2.016	-1.6223	CD14	929	-1.268	0.00011144	FBXO11	203255_at	1.3776	0.00016381
Alzheimer's Disease	MIF	P14174										Alzheimer's Disease	AD1		Alzheimer's Disease	APP						LGI3	203190	-1.1599	0.022652	RUNDC1	146923	2.0159	-2.0593	PIM3	415116	-1.2681	4.5204e-07	TNPO1	221829_s_at	1.3843	0.00041344
Alzheimer's Disease	MYC	P01106										Alzheimer's Disease		19923222	Alzheimer's Disease	A4						LGI4	163175	1.2693	0.0096334	SCN8A	6334	2.0158	-1.3816	LBP	3929	-1.2737	0.00035677	SPTAN1	215235_at	1.3948	0.00016584
Alzheimer's Disease	SLC11A2	P49281										Alzheimer's Disease			Alzheimer's Disease	AD1						LHX2	9355	1.3375	3.1358e-07	BDH1	622	2.0156	-2.2361	UBALD2	283991	-1.2751	2.2038e-05	FUT6	211465_x_at	1.3972	4.6504e-06
Alzheimer's Disease	PHF1	O43189										Alzheimer's Disease	APP		Alzheimer's Disease		28623233					LIMK2	3985	1.2602	0.0046818	LOC285831	285831	2.0153	-1.7432	PLA2G15	23659	-1.2769	1.7475e-07	MKNK2	218205_s_at	1.409	0.0061578
Alzheimer's Disease	PLA2G2A	P14555										Alzheimer's Disease	A4		Alzheimer's Disease							LIN28B	389421	-1.664	0.0079037	SLBP	7884	2.0148	-2.2279	SLC10A3	8273	-1.2791	5.4327e-09	CD74	209619_at	1.4144	0.0033453
Alzheimer's Disease	PON2	Q15165										Alzheimer's Disease	AD1		Alzheimer's Disease	APP						LINC00326	285735	-1.5159	0.0090099	LOC150786	150786	2.0144	-2.0914	SNN	8303	-1.2857	6.9419e-06	TSR1	218155_x_at	1.421	0.00029048
Alzheimer's Disease	PREP	P48147										Alzheimer's Disease		19923222	Alzheimer's Disease	A4						LINC00460	728192	-1.8397	0.00088243	PARN	5073	2.0143	-2.8398	IRAK1	3654	-1.2858	4.9753e-05	GTF2H3	222104_x_at	1.4318	0.0002634
Alzheimer's Disease	SLC17A7	Q9P2U7										Alzheimer's Disease			Alzheimer's Disease	AD1						LINC00463	101928922	1.3626	0.00071486	TFCP2	7024	2.0137	-1.9143	TRIM39-RPP21///RPP21///TRIM39	202658///79897///56658	-1.286	7.7742e-09	LOC100996809///HLA-DRB4///HLA-DRB1	204670_x_at	1.4363	0.0096209
Alzheimer's Disease	S100A1	P23297										Alzheimer's Disease	APP		Alzheimer's Disease	BCHE	23679855					LINC00507	100862680	-2.6556	0.0014136	THRB	7068	2.013	-1.6311	PSMB3	5691	-1.2899	2.633e-08	ASS1	207076_s_at	1.4408	0.00033372
Alzheimer's Disease	SP1	P08047										Alzheimer's Disease	A4		Alzheimer's Disease	CHE1						LINC00529	83647	1.1379	0.047577	OTOA	146183	2.012	-1.9541	CIB1	10519	-1.3079	2.5707e-07	LMNA	212089_at	1.4498	6.0103e-05
Alzheimer's Disease	SREBF2	Q12772										Alzheimer's Disease	AD1		Alzheimer's Disease	BCHE	32380361					LINC00645	100505967	1.7237	0.01373	DBC1	1620	2.0116	-1.8765	C12orf10	60314	-1.3083	2.2524e-08	CHKB-CPT1B///CPT1B	210069_at	1.4499	0.0012823
Alzheimer's Disease	SYK	P43405										Alzheimer's Disease		19923222	Alzheimer's Disease	CHE1						LINC00658	100507629	-1.3612	0.013643	RNASEN	29102	2.0114	-1.7618	MIEN1	84299	-1.3132	7.7742e-09	MAPK8IP3	213178_s_at	1.4628	0.0011326
Alzheimer's Disease	C5AR1	P21730										Alzheimer's Disease			Alzheimer's Disease	BCHE						LINC00663	284440	1.0327	0.00065454	PSMB3	5691	2.0113	-2.2685	MGST1	4257	-1.3151	0.013599	PMEPA1	217875_s_at	1.4709	0.0017179
Alzheimer's Disease	VCAM1	P19320										Alzheimer's Disease	APP		Alzheimer's Disease	CHE1						LINC00841	283033	1.0967	0.044545	TMEM132B	114795	2.0108	-2.0681	SYNGR2	9144	-1.3156	9.4134e-08	SF3A2	209381_x_at	1.4782	0.0016151
Alzheimer's Disease	CALB2	P22676										Alzheimer's Disease	A4		Alzheimer's Disease	BCHE	30864579					LINC00877	285286	1.378	0.026072	LBH	81606	2.0107	-1.3028	TNIP2	79155	-1.3226	3.0318e-06	TAOK1	216310_at	1.4795	0.00061637
Alzheimer's Disease	CAST	P20810										Alzheimer's Disease	AD1		Alzheimer's Disease	CHE1						LINC00889	158696	-1.6167	0.01204	UBE2M	9040	2.0107	-2.1862	ADRM1	11047	-1.324	7.0856e-07	SH2B2	205367_at	1.4937	0.00059687
Alzheimer's Disease	SHANK3	Q9BYB0										Alzheimer's Disease	BCHE	23679855	Alzheimer's Disease	BCHE						LINC00926	283663	2.0702	8.5815e-07	OPA1	4976	2.0106	-2.1491	DNLZ	728489	-1.3261	6.8047e-06	SLPI	203021_at	1.5016	0.0011045
Alzheimer's Disease	CH25H	O95992										Alzheimer's Disease	CHE1		Alzheimer's Disease	CHE1						LINC00964	157381	-1.3988	0.0099723	CLRN3	119467	2.0096	-2.0438	KIAA0895	23366	-1.3273	0.00048666	USP34	207365_x_at	1.5039	0.00060458
Alzheimer's Disease	XPR1	Q9UBH6										Alzheimer's Disease	BCHE	27405689	Alzheimer's Disease	BCHE	30864579					LINC00969	440993	1.3016	0.0067621	HCCS	3052	2.009	-1.4461	HES1	3280	-1.3327	0.0046457	SECTM1	213716_s_at	1.5064	7.7278e-05
Alzheimer's Disease	COX5A	P20674										Alzheimer's Disease	CHE1		Alzheimer's Disease	CHE1						LINC01105	150622	1.0344	0.0033573	LOC493754	493754	2.0087	-1.5259	AMFR	267	-1.3337	0.019935	BRD4	202102_s_at	1.5102	8.9985e-05
Alzheimer's Disease	CD40LG	P29965										Alzheimer's Disease	BCHE		Alzheimer's Disease	BCHE						LINC01252	338817	-1.1285	0.037271	CYFIP2	26999	2.0079	-2.2693	ANKHD1-EIF4EBP3///ANKHD1///EIF4EBP3	404734///54882///8637	-1.3362	5.09e-05	POLR1B	220113_x_at	1.5162	0.0004132
Alzheimer's Disease	CDC42	P60953										Alzheimer's Disease	CHE1		Alzheimer's Disease	CHE1						LINC01260	79015	-1.3258	0.023057	C16orf42	115939	2.0079	-2.2828	AHCY	191	-1.3409	2.2704e-08	PRR11	219392_x_at	1.5167	0.0008975
Alzheimer's Disease	NAT2	P11245										Alzheimer's Disease	BCHE	30851693	Alzheimer's Disease	BCHE	30864579					LINC01296///DUXAP10	642477///503639	-1.5133	0.00066588	DBNL	28988	2.0077	-2.8053	PKDCC	91461	-1.3451	3.3983e-05	SLC6A8	202219_at	1.5194	0.00030863
Alzheimer's Disease	RANBP9	Q96S59										Alzheimer's Disease	CHE1		Alzheimer's Disease	CHE1						LINC01296///DUXAP10///DUXAP8	642477///503639///503637	-1.6842	0.0082207	NPM2	10361	2.0073	-1.5559	HTATIP2	10553	-1.3509	0.00097114	HAUS2	220071_x_at	1.5708	0.00043739
Alzheimer's Disease	ABCC9	O60706										Alzheimer's Disease	BCHE		Alzheimer's Disease	BCHE						LINC01360	101927295	1.7022	0.0045179	UBE2G1	7326	2.0071	-2.5582	CYR61	3491	-1.3528	0.011364	ZNF160	214715_x_at	1.5718	0.0021287
Alzheimer's Disease	PGR-AS1											Alzheimer's Disease	CHE1		Alzheimer's Disease	CHE1						LINC01504	100507540	1.164	0.014679	UXS1	80146	2.0071	-1.5069	ARPC4-TTLL3///ARPC4	100526693///10093	-1.3564	9.3174e-09	SLC35E1	220796_x_at	1.598	0.00046182
Alzheimer's Disease	RIDA	P52758										Alzheimer's Disease	BCHE	32380361	Alzheimer's Disease	BCHE	27405689					LINC01561	404216	1.1329	0.010809	TUBGCP5	114791	2.0064	-1.6572	TSC22D3	1831	-1.3568	2.8414e-06	CX3CL1	823_at	1.6149	0.0002637
Alzheimer's Disease	TUBA1B	P68363										Alzheimer's Disease	CHE1		Alzheimer's Disease	CHE1						LINC01580	101927129	1.0442	0.037651	FAM47C	442444	2.0064	-2.9807	MIR4746///UBXN6	100616371///80700	-1.3606	7.1745e-07	LOC729966///PDE4C	206792_x_at	1.6192	0.00041311
Alzheimer's Disease	LINC02210-CRHR1	P34998										Alzheimer's Disease	BCHE		Alzheimer's Disease	BCHE						LINC01616	106456574	-1.1815	0.024325	FLJ39824	441173	2.0056	-2.0052	IGFBP3	3486	-1.3626	0.0013838	PGF	215179_x_at	1.6267	0.00093591
Alzheimer's Disease	CEBPB	P17676										Alzheimer's Disease	CHE1		Alzheimer's Disease	CHE1						LIPH	200879	-1.145	0.045877	BRI3BP	140707	2.0054	-2.0762	SNRPB	6628	-1.3666	7.9325e-09	DBT	205370_x_at	1.628	0.0011193
Alzheimer's Disease	CEBPD	P49716										Alzheimer's Disease	BCHE	30864579	Alzheimer's Disease	BCHE	30851693					LLGL1	3996	1.1023	0.010291	YEATS2	55689	2.0052	-1.6983	CDK9	1025	-1.3797	3.5932e-09	ZNF721	215978_x_at	1.6398	0.0011007
Alzheimer's Disease	TXNIP	Q9H3M7										Alzheimer's Disease	CHE1		Alzheimer's Disease	CHE1						LLGL1///FLII	3996///2314	1.1328	0.022329	SLC35E3	55508	2.0045	-1.7829	CDKN1A	1026	-1.3801	0.048883	LPP	214902_x_at	1.6622	0.00021847
Alzheimer's Disease	NES	P48681										Alzheimer's Disease	BCHE		Alzheimer's Disease	BCHE						LMBRD2	92255	-1.1884	0.0015099	AQR	9716	2.0043	-1.7843	METTL1	4234	-1.3874	2.8824e-07	IRF7	208436_s_at	1.6785	0.000334
Alzheimer's Disease	CPLX1	O14810										Alzheimer's Disease	CHE1		Alzheimer's Disease	CHE1						LMO4	8543	-1.1417	0.0035309	HAGH	3029	2.0041	-2.1553	ZNF750	79755	-1.3877	0.0039488	ZC3H7B	206169_x_at	1.6811	0.0010699
Alzheimer's Disease	GSTO2	Q9H4Y5										Alzheimer's Disease	BCHE	30864579	Alzheimer's Disease	engineered variant US7	27029347					LMTK2	22853	-1.0919	0.0038504	REEP1	65055	2.0039	-1.4286	BYSL	705	-1.39	1.0647e-06	SOX4	201416_at	1.6843	0.00029095
Alzheimer's Disease	CNR1	P21554										Alzheimer's Disease	CHE1		Alzheimer's Disease	HNL						LNPK	80856	-1.2399	0.011986	ZNHIT3	9326	2.0033	-2.2283	SERP1	27230	-1.3934	1.0825e-08	FBXW12	215600_x_at	1.6847	0.00019702
Alzheimer's Disease	BPIFA2	Q96DR5										Alzheimer's Disease	BCHE		Alzheimer's Disease	LCN2						LOC100126784	100126784	-1.6767	0.0034442	SLC25A15	10166	2.0032	-1.9138	SLC7A5	8140	-1.3961	2.1136e-05	RIOK3	215588_x_at	1.7005	0.0009501
Alzheimer's Disease	CRYAB	P02511										Alzheimer's Disease	CHE1		Alzheimer's Disease	LCN2 (NGAL_HUMAN)						LOC100128239	100128239	-1.6861	0.0061616	PCDHA3	56145	2.0026	-1.6925	DDN	23109	-1.4006	0.013915	MZT2B	220720_x_at	1.7458	0.00087298
Alzheimer's Disease	PWAR1											Alzheimer's Disease	BCHE	30864579	Alzheimer's Disease	NGAL						LOC100129973	100129973	-1.4051	0.047297	SIGLEC1	6614	2.0025	-2.3423	KLHL21	9903	-1.4046	4.6285e-07	ATP8B1	214594_x_at	1.7748	0.00075468
Alzheimer's Disease	CCN2	P29279										Alzheimer's Disease	CHE1		Alzheimer's Disease	LCN2						LOC100130429	100130429	2.0475	0.0001489	PIGW	284098	2.0022	-2.577	EFNA1	1942	-1.4167	3.3044e-06	LTB	207339_s_at	1.7949	0.0016416
Alzheimer's Disease	ADRB2	P07550										Alzheimer's Disease	BCHE		Alzheimer's Disease	HNL						LOC100130502	100130502	1.4531	0.0031736	MRPL46	26589	2.0022	-2.0814	MID1IP1	58526	-1.4195	8.9415e-07	TCIRG1	204158_s_at	1.8516	0.0088823
Alzheimer's Disease	DAB1	O75553										Alzheimer's Disease	CHE1		Alzheimer's Disease	NGAL						LOC100131541	100131541	2.768	1.6261e-05	FIBP	9158	2.0018	-2.1819	GABARAPL3///GABARAPL1	23766///23710	-1.4221	2.7338e-05	CYP3A5	214235_at	1.8593	0.00048821
Alzheimer's Disease	DECR1	Q16698										Alzheimer's Disease	engineered variant US7	27029347	Alzheimer's Disease	APP						LOC100132319	100132319	-1.0694	0.031378	SMPX	23676	2.0017	-1.887	SRXN1	140809	-1.4226	4.0858e-06	MAST4	40016_g_at	1.8909	1.9917e-05
Alzheimer's Disease	NQO1	P15559										Alzheimer's Disease	HNL		Alzheimer's Disease	A4						LOC100132356	100132356	1.2729	0.016398	IL23A	51561	2.0011	-1.6129	IRF7	3665	-1.4253	2.523e-05	IFITM1	214022_s_at	1.9897	0.004739
Alzheimer's Disease	DLD	P09622										Alzheimer's Disease	LCN2		Alzheimer's Disease	AD1						LOC100133039	100133039	1.6217	0.0011274	AKAP14	158798	2.0011	-2.0225	LSM2	57819	-1.4296	7.6474e-08
Alzheimer's Disease	DNAH8	Q96JB1										Alzheimer's Disease	LCN2 (NGAL_HUMAN)		Alzheimer's Disease	engineered variant H1GA	27029347					LOC100134368	100134368	1.3653	0.01934	KBTBD6	89890	2.0009	-1.7784	LSM7	51690	-1.4378	9.4291e-09
Alzheimer's Disease	EDN1	P05305										Alzheimer's Disease	NGAL		Alzheimer's Disease	HNL						LOC100134822	100134822	1.116	0.009469	FRAP1	2475	1.9986	-1.6494	IRS2	8660	-1.4381	2.0745e-06
Alzheimer's Disease	EEF2	P13639										Alzheimer's Disease	LCN2		Alzheimer's Disease	LCN2						LOC100134937	100134937	-1.2389	0.022908	ERP29	10961	1.9983	-1.4781	DDX39A	10212	-1.442	2.5331e-08
Alzheimer's Disease	EGFR	P00533										Alzheimer's Disease	HNL		Alzheimer's Disease	LCN2 (NGAL_HUMAN)						LOC100272216	100272216	2.1332	1.3846e-05	MMACHC	25974	1.9976	-1.8759	CENPV	201161	-1.4421	5.3524e-06
Alzheimer's Disease	ELANE	P08246										Alzheimer's Disease	NGAL		Alzheimer's Disease	NGAL						LOC100287576///DGCR5	100287576///26220	1.052	0.030795	VDAC3	7419	1.9974	-1.5781	OSMR	9180	-1.4438	0.00057467
Alzheimer's Disease	ELAVL2	Q12926										Alzheimer's Disease	APP		Alzheimer's Disease	LCN2						LOC100288310	100288310	-2.2686	0.00066683	C10orf88	80007	1.996	-1.8986	SRPX	8406	-1.449	0.00031019
Alzheimer's Disease	EPHA4	P54764										Alzheimer's Disease	A4		Alzheimer's Disease	HNL						LOC100289283	100289283	2.1689	1.1905e-05	UCRC	29796	1.9959	-2.3781	IP6K3	117283	-1.452	2.1916e-05
Alzheimer's Disease	ETS2	P15036										Alzheimer's Disease	AD1		Alzheimer's Disease	NGAL						LOC100289333	100289333	1.445	7.9031e-07	PNPLA4	8228	1.9958	-2.3507	ARRDC2	27106	-1.4555	2.3392e-06
Alzheimer's Disease	F2R	P25116										Alzheimer's Disease	engineered variant H1GA	27029347	Alzheimer's Disease	APP						LOC100289361	100289361	-1.3398	0.0098019	CIRBP	1153	1.9955	-1.9359	HILPDA	29923	-1.4561	2.1039e-05
Alzheimer's Disease	SYNM	O15061										Alzheimer's Disease	HNL		Alzheimer's Disease	A4						LOC100505549	100505549	1.2754	0.0033251	COPS5	10987	1.9955	-1.7995	PIM1	5292	-1.4604	7.8908e-06
Alzheimer's Disease	FN1	P02751										Alzheimer's Disease	LCN2		Alzheimer's Disease	AD1						LOC100505555///ZNF846	100505555///162993	-1.5856	0.0031736	NEK10	152110	1.9951	-1.5074	ATP1A1	476	-1.4637	0.00017125
Alzheimer's Disease	FOS	P01100										Alzheimer's Disease	LCN2 (NGAL_HUMAN)		Alzheimer's Disease		28623233					LOC100505585///ARHGEF1	100505585///9138	1.2643	0.00080146	DNAJB5	25822	1.9947	-1.3436	LY96	23643	-1.4652	0.00071202
Alzheimer's Disease	ABCA4	P78363										Alzheimer's Disease	NGAL		Alzheimer's Disease							LOC100505978	100505978	-1.2083	0.014732	GPR158	57512	1.9946	-1.3798	TIPARP	25976	-1.4698	0.0084039
Alzheimer's Disease	GDF2	Q9UK05										Alzheimer's Disease	LCN2		Alzheimer's Disease	APP						LOC100506248///MIR1244-2///MIR1244-3///MIR1244-1///LOC728026///PTMA	100506248///100422885///100422872///100302285///728026///5757	1.3524	1.4388e-05	SLC41A3	54946	1.9945	-2.7344	IMP4	92856	-1.4704	5.1962e-10
Alzheimer's Disease	GH1	P01241										Alzheimer's Disease	HNL		Alzheimer's Disease	A4						LOC100506282	100506282	1.0433	0.0055391	MAGEH1	28986	1.9941	-1.5957	RASSF5	83593	-1.4759	0.0057885
Alzheimer's Disease	TMEM97	Q5BJF2										Alzheimer's Disease	NGAL		Alzheimer's Disease	AD1						LOC100506459	100506459	1.2122	0.04125	CCRK	23552	1.9941	-1.9065	KDSR	2531	-1.4775	1.2256e-05
Alzheimer's Disease	HTRA2	O43464										Alzheimer's Disease	APP		Alzheimer's Disease	IDE	21185309					LOC100506538///NDUFAF6	100506538///137682	-1.0335	0.037789	HISPPD1	23262	1.9941	-2.5239	ARRDC4	91947	-1.497	0.0031278
Alzheimer's Disease	GLUL	P15104										Alzheimer's Disease	A4		Alzheimer's Disease	IDE						LOC100506563	100506563	-1.4712	0.0086116	C18orf10	25941	1.9939	-1.9317	RHOB	388	-1.506	0.00013348
Alzheimer's Disease	GPR3	P46089										Alzheimer's Disease	AD1		Alzheimer's Disease	UBC						LOC100506851	100506851	-1.3116	0.036574	C7orf52	375607	1.9932	-1.6653	HOTS	103344718	-1.5085	0.00029425
Alzheimer's Disease	TMED10P1											Alzheimer's Disease		28623233	Alzheimer's Disease	BACE	22928914					LOC100507311	100507311	1.3655	0.014914	C10orf140	387640	1.9932	-2.4816	NXT1	29107	-1.5123	1.5236e-07
Alzheimer's Disease	GRK5	P34947										Alzheimer's Disease			Alzheimer's Disease	BACE1						LOC100507487	100507487	1.3226	0.02718	RPS6KL1	83694	1.9932	-1.9966	NME1	4830	-1.5136	2.8026e-06
Alzheimer's Disease	GRM2	Q14416										Alzheimer's Disease	APP		Alzheimer's Disease	KIAA1149						LOC100507557	100507557	-1.4438	0.013322	WNK2	65268	1.9925	-1.9184	XBP1	7494	-1.5249	2.0762e-05
Alzheimer's Disease	GSTT1	P30711										Alzheimer's Disease	A4		Alzheimer's Disease	BACE1						LOC100652768	100652768	1.3073	0.019163	GTPBP4	23560	1.9925	-1.8428	STK40	83931	-1.5256	1.234e-07
Alzheimer's Disease	EEF2K	O00418										Alzheimer's Disease	AD1		Alzheimer's Disease	BACE						LOC100652777///PLA2G10	100652777///8399	1.2482	0.02921	APPBP1	8883	1.9919	-1.7724	SMIM3	85027	-1.5309	9.9953e-06
Alzheimer's Disease	HLA-A	P04439										Alzheimer's Disease	BACE	22928914	Alzheimer's Disease	KIAA1149						LOC100652930///STX16-NPEPL1///NPEPL1	100652930///100534593///79716	1.1477	0.00067791	CCDC112	153733	1.9916	-1.7897	METTL22	79091	-1.5529	5.9135e-09
Alzheimer's Disease	HMGB1	P09429										Alzheimer's Disease	BACE1		Alzheimer's Disease	BACE	22928914					LOC100996385	100996385	-1.2187	0.008439	LZTFL1	54585	1.9911	-1.6782	MT2A	4502	-1.5676	3.3389e-08
Alzheimer's Disease	HSPA1B	P0DMV8;P0DMV9										Alzheimer's Disease	KIAA1149		Alzheimer's Disease	BACE1						LOC100996506	100996506	1.2927	0.0032658	LYZL4	131375	1.9909	-1.7533	EPHX1	2052	-1.5719	2.5943e-05
Alzheimer's Disease	HSPA5	P11021										Alzheimer's Disease	BACE1		Alzheimer's Disease	KIAA1149						LOC101060275///NPIPA5///NPIPB5///NPIPB11///LOC613037///NPIPB4///NPIPB3	101060275///100288332///100132247///728888///613037///440345///23117	1.6053	1.5501e-05	WDR23	80344	1.9909	-1.5444	ERRFI1	54206	-1.5847	0.021867
Alzheimer's Disease	HSPA8	P11142										Alzheimer's Disease	BACE		Alzheimer's Disease	BACE1						LOC101060363///PPIA	101060363///5478	-1.6924	1.8862e-07	SNX3	8724	1.9901	-1.6616	SERPINB1	1992	-1.5866	0.0063121
Alzheimer's Disease	PWAR4											Alzheimer's Disease	KIAA1149		Alzheimer's Disease	BACE						LOC101060405///RRN3P3	101060405///100131998	1.1782	0.010638	LOC285147	285147	1.9899	-1.8499	NR4A3	8013	-1.5921	0.0022239
Alzheimer's Disease	IGFBP2	P18065										Alzheimer's Disease	BACE	22928914	Alzheimer's Disease	KIAA1149						LOC101060604///SLC7A5P2///SLC7A5P1	101060604///387254///81893	1.6714	0.0035664	TTC3	7267	1.9898	-1.6682	PDK4	5166	-1.6043	0.036537
Alzheimer's Disease	MIR137											Alzheimer's Disease	BACE1		Alzheimer's Disease	BACE1	19477642					LOC101926962	101926962	-1.1468	0.03555	LOC203411	203411	1.9886	-1.8972	FKBP4	2288	-1.6083	5.6308e-10
Alzheimer's Disease	MIR21											Alzheimer's Disease	KIAA1149		Alzheimer's Disease	BACE						LOC101927027	101927027	-1.2795	0.033244	WDR46	9277	1.9885	-2.4663	MIF	4282	-1.6356	8.8383e-08
Alzheimer's Disease	MIR212											Alzheimer's Disease	BACE1		Alzheimer's Disease	KIAA1149						LOC101927057///OMG	101927057///4974	-1.104	8.5445e-06	C1orf74	148304	1.9882	-1.7734	GADD45B	4616	-1.6386	0.0092184
Alzheimer's Disease	MIR29B1											Alzheimer's Disease	BACE		Alzheimer's Disease	GSK3B	22489897					LOC101927069	101927069	1.6718	0.010073	ADO	84890	1.9882	-1.5318	GLRX	2745	-1.6634	0.0001738
Alzheimer's Disease	MEF2C	Q06413										Alzheimer's Disease	KIAA1149		Alzheimer's Disease	GSK3B	22489897					LOC101927104///ENTPD1-AS1	101927104///728558	1.157	0.0096175	SEC61G	23480	1.9879	-1.9164	SERTAD1	29950	-1.6694	9.9953e-06
Alzheimer's Disease	MMP2	P08253										Alzheimer's Disease	GSK3B	22489897	Alzheimer's Disease	GSK3B	22489897					LOC101927137///ATP1A3	101927137///478	-1.6759	0.0095491	PSMD14	10213	1.9878	-1.5905	GABARAPL1	23710	-1.6712	1.6944e-06
Alzheimer's Disease	MMP14	P50281										Alzheimer's Disease	GSK3B	22489897	Alzheimer's Disease	GSK3B	22489897					LOC101927166	101927166	1.7138	1.0523e-05	PGBD5	79605	1.9878	-1.9706	C1QB	713	-1.6761	2.8007e-05
Alzheimer's Disease	MIR342											Alzheimer's Disease	GSK3B	22489897	Alzheimer's Disease	BACE1	25613679					LOC101927402	101927402	-1.3956	0.010638	NLGN4X	57502	1.9877	-1.571	ATF3	467	-1.6771	1.2511e-05
Alzheimer's Disease	MSMB	P08118										Alzheimer's Disease	GSK3B	22489897	Alzheimer's Disease	BACE						LOC101927406	101927406	-1.1887	0.019703	ORC3L	23595	1.9877	-2.5107	BRI3	25798	-1.6829	4.3393e-07
Alzheimer's Disease	MYCL	P12524										Alzheimer's Disease	IDE	21185309	Alzheimer's Disease	KIAA1149						LOC101927770	101927770	1.1913	0.018076	CABLES2	81928	1.9877	-2.3028	RPL22L1	200916	-1.6841	0.0016562
Alzheimer's Disease	ATM	Q13315										Alzheimer's Disease	IDE		Alzheimer's Disease	BACE1						LOC101927943	101927943	-1.1867	0.047138	ANKRD50	57182	1.9875	-1.904	FBXO6	26270	-1.7053	2.6356e-06
Alzheimer's Disease	NEDD9	Q14511										Alzheimer's Disease	UBC		Alzheimer's Disease	BACE						LOC101928152	101928152	1.0998	0.048487	RNF165	494470	1.9875	-2.2343	NR4A2	4929	-1.7065	0.0006085
Alzheimer's Disease	NTSR1	P30989										Alzheimer's Disease	BACE1	19477642	Alzheimer's Disease	KIAA1149						LOC101928274///VSIG10	101928274///54621	1.0438	0.017076	OR2T3	343173	1.9873	-2.2305	CYP1B1	1545	-1.7244	0.0019142
Alzheimer's Disease	P4HB	P07237										Alzheimer's Disease	BACE		Alzheimer's Disease	BACE1	25695670					LOC101928343	101928343	1.0205	0.029738	ZNF706	51123	1.9872	-1.5715	FOSL2	2355	-1.7252	1.0602e-06
Alzheimer's Disease	PRKN	O60260										Alzheimer's Disease	KIAA1149		Alzheimer's Disease	BACE						LOC101928370	101928370	1.3005	0.020107	DAK	26007	1.9869	-1.39	PHC2	1912	-1.7284	8.2336e-06
Alzheimer's Disease	NME8	Q8N427										Alzheimer's Disease	MAPK14	25676389	Alzheimer's Disease	KIAA1149						LOC101928433	101928433	-1.1282	0.00014529	LOC375196	375196	1.9866	-1.6492	DUSP23	54935	-1.7737	3.1888e-08
Alzheimer's Disease	IL23A	Q9NPF7										Alzheimer's Disease	CSBP		Alzheimer's Disease	BACE1						LOC101928625///MED21	101928625///9412	-1.497	0.0003645	DCTN2	10540	1.9864	-1.6031	C10orf10	11067	-1.7903	0.0016885
Alzheimer's Disease	PECAM1	P16284										Alzheimer's Disease	CSBP1		Alzheimer's Disease	BACE						LOC101928725	101928725	-1.2162	0.016754	CCNB1	891	1.9863	-1.5744	TNFRSF1A	7132	-1.7935	5.4863e-08
Alzheimer's Disease	CALML5	Q9NZT1										Alzheimer's Disease	CSBP2		Alzheimer's Disease	KIAA1149						LOC101928747///RBMX///SNORD61	101928747///27316///26787	-1.3166	0.0004327	TMEM177	80775	1.9862	-2.3063	SLC22A5	6584	-1.805	1.3853e-05
Alzheimer's Disease	PLTP	P55058										Alzheimer's Disease	CSPB1		Alzheimer's Disease	BACE1	25609634					LOC101928834	101928834	1.2968	0.039108	SPIN1	10927	1.9855	-2.1851	SELM	140606	-1.8555	1.6742e-06
Alzheimer's Disease	TREM1	Q9NP99										Alzheimer's Disease	MXI2		Alzheimer's Disease	BACE						LOC101928882///CCDC39	101928882///339829	-1.2804	0.048636	RAD51C	5889	1.9854	-2.0904	MT1X	4501	-1.8725	8.5343e-08
Alzheimer's Disease	POU5F1	Q01860										Alzheimer's Disease	SAPK2A		Alzheimer's Disease	KIAA1149						LOC101929036///PAH	101929036///5053	-1.466	0.0018005	HIGD1A	25994	1.9844	-2.2807	EIF4EBP1	1978	-1.8835	2.7688e-05
Alzheimer's Disease	SAMD9	Q5K651										Alzheimer's Disease	MAPK14		Alzheimer's Disease	BACE1						LOC101929064	101929064	1.1983	0.013938	FAM122B	159090	1.9844	-1.6392	GPX3	2878	-1.8868	4.5579e-06
Alzheimer's Disease	MAPK10	P53779										Alzheimer's Disease	CSBP		Alzheimer's Disease	BACE						LOC101929122	101929122	1.7587	0.033906	LOC286063	286063	1.9839	-1.9129	SLC22A3	6581	-1.8989	0.00017905
Alzheimer's Disease	PSPN	O60542										Alzheimer's Disease	CSBP1		Alzheimer's Disease	KIAA1149						LOC101929143	101929143	2.1416	0.00011826	PPP2CA	5515	1.9837	-1.7557	GADD45A	1647	-1.9051	0.0056294
Alzheimer's Disease	LGMN	Q99538										Alzheimer's Disease	CSBP2		Alzheimer's Disease	MAPK14	25676389					LOC101929164	101929164	1.2195	0.027829	C7orf24	79017	1.9823	-1.6997	CISH	1154	-1.9333	0.00023147
Alzheimer's Disease	HTRA1	Q92743										Alzheimer's Disease	CSPB1		Alzheimer's Disease	CSBP						LOC101929479///LOC727751///LOC642423///GOLGA2P7///GOLGA2P10	101929479///727751///642423///388152///80154	1.0269	0.00083391	MYEF2	50804	1.9823	-1.9019	MT1E	4493	-1.9561	5.5562e-09
Alzheimer's Disease	PSPH	P78330										Alzheimer's Disease	MXI2		Alzheimer's Disease	CSBP1						LOC101929740///ZNF37A	101929740///7587	1.0316	0.0075019	LUZP2	338645	1.982	-1.926	MT1HL1	645745	-1.9766	1.0685e-08
Alzheimer's Disease	PTBP1	P26599										Alzheimer's Disease	SAPK2A		Alzheimer's Disease	CSBP2						LOC101929748	101929748	-1.4576	0.024302	HBQ1	3049	1.9819	-1.5751	CTSD	1509	-1.9959	4.116e-07
Alzheimer's Disease	PTEN	P60484										Alzheimer's Disease	BACE1	25695670	Alzheimer's Disease	CSPB1						LOC101929787	101929787	1.3567	0.0021153	LRRC49	54839	1.9819	-1.6551	POLE4	56655	-2.0189	6.8744e-10
Alzheimer's Disease	NDRG2	Q9UN36										Alzheimer's Disease	BACE		Alzheimer's Disease	MXI2						LOC101930006///FRMPD2B///FRMPD2	101930006///728798///143162	-1.8667	7.3125e-05	B3GALNT1	8706	1.9816	-1.1902	IRX3	79191	-2.0303	6.9471e-05
Alzheimer's Disease	PTPN1	P18031										Alzheimer's Disease	KIAA1149		Alzheimer's Disease	SAPK2A						LOC101930324///NSF	101930324///4905	-1.6994	0.0015289	TRAPPC4	51399	1.9814	-2.2447	MT1H	4496	-2.0364	1.7575e-08
Alzheimer's Disease	HAMP	P81172										Alzheimer's Disease	BACE1		Alzheimer's Disease	MAPK14						LOC101930404///SNORD116-28///SNORD115-26///SNORD115-13///SNORD115-7///SNORD116-22///SNORD116-4///PWARSN///SNORD107///IPW	101930404///100033820///100033802///100033450///100033444///100033433///100033416///347746///91380///3653	1.0871	0.0048081	KCNQ5	56479	1.9813	-2.0508	MT1F	4494	-2.0522	3.5396e-09
Alzheimer's Disease	PTPRC	P08575										Alzheimer's Disease	BACE		Alzheimer's Disease	CSBP						LOC102723542	102723542	1.3631	0.0099859	PRAF2	11230	1.9794	-2.9258	MT1G	4495	-2.0642	9.3174e-09
Alzheimer's Disease	BCYRN1											Alzheimer's Disease	KIAA1149		Alzheimer's Disease	CSBP1						LOC102724094	102724094	-1.1831	0.017813	LOC283378	283378	1.9791	-1.6285	CHAC1	79094	-2.0849	7.0024e-09
Alzheimer's Disease	MIR455											Alzheimer's Disease	BACE1	25609634	Alzheimer's Disease	CSBP2						LOC102724449	102724449	1.5005	0.0028814	KIAA1217	56243	1.9791	-2.3255	APOLD1	81575	-2.0955	1.8286e-05
Alzheimer's Disease	POU5F1P3											Alzheimer's Disease	BACE		Alzheimer's Disease	CSPB1						LOC102724870	102724870	1.9196	0.0015109	DRAP1	10589	1.9783	-2.6573	THBD	7056	-2.1012	0.0001364
Alzheimer's Disease	POU5F1P4											Alzheimer's Disease	KIAA1149		Alzheimer's Disease	MXI2						LOC105369595	105369595	1.0209	0.0090504	FRMPD4	9758	1.9779	-1.4056	RARRES1	5918	-2.1108	2.2619e-05
Alzheimer's Disease	RTN4R	Q9BZR6										Alzheimer's Disease	BACE1		Alzheimer's Disease	SAPK2A						LOC105371920	105371920	1.464	0.0021545	LRRC7	57554	1.9776	-1.4138	TPST2	8459	-2.1483	3.2752e-09
Alzheimer's Disease	SLC2A1	P11166										Alzheimer's Disease	BACE		Alzheimer's Disease	BACE1	22090477					LOC105372526	105372526	1.372	0.00053379	C16orf24	65990	1.977	-2.0605	STK17A	9263	-2.1869	0.00025252
Alzheimer's Disease	SLC2A3	P11169										Alzheimer's Disease	KIAA1149		Alzheimer's Disease	BACE						LOC105376360	105376360	-1.5863	0.0099155	ANKRD54	129138	1.977	-1.9212	TGIF1	7050	-2.1901	2.9772e-06
Alzheimer's Disease	SPTBN1	Q01082										Alzheimer's Disease	BACE1	25613679	Alzheimer's Disease	KIAA1149						LOC105378589	105378589	-2.2964	0.0052857	UBE2D2	7322	1.9769	-2.382	NUPR1	26471	-2.2305	5.0231e-11
Alzheimer's Disease	STXBP3	O00186										Alzheimer's Disease	BACE		Alzheimer's Disease	BACE1						LOC105378732	105378732	-1.6606	0.015592	PRELID1	27166	1.9766	-2.1402	CKS2	1164	-2.2356	0.00033658
Alzheimer's Disease	SYN1	P17600										Alzheimer's Disease	KIAA1149		Alzheimer's Disease	BACE						LOC106146153	106146153	2.3341	3.1464e-05	GRM8	2918	1.9765	-1.81	TMEM140	55281	-2.2456	1.3322e-07
Alzheimer's Disease	SYT1	P21579										Alzheimer's Disease	BACE1		Alzheimer's Disease	KIAA1149						LOC114224	114224	1.0077	0.022846	PRR4	11272	1.9763	-1.6083	S100A8	6279	-2.3849	0.0048788
Alzheimer's Disease	PRDX2	P32119										Alzheimer's Disease	BACE		Alzheimer's Disease	BACE1	31549838					LOC142937	142937	1.9122	0.0057639	BBS12	166379	1.9757	-1.6913	IL6R	3570	-2.3957	6.8047e-06
Alzheimer's Disease	TGM2	P21980										Alzheimer's Disease	KIAA1149		Alzheimer's Disease	BACE						LOC153684	153684	1.0555	0.013879	ISCA1	81689	1.9756	-1.4227	PFKFB3	5209	-2.4141	8.8691e-06
Alzheimer's Disease	TIMP1	P01033										Alzheimer's Disease	BACE1	22090477	Alzheimer's Disease	KIAA1149						LOC158402	158402	-1.1664	0.002229	POLR2K	5440	1.9753	-1.7775	ADM	133	-2.4145	6.7825e-05
Alzheimer's Disease	SERPING1	P05155										Alzheimer's Disease	BACE		Alzheimer's Disease	BACE1						LOC202025	202025	2.1333	1.3758e-05	ITFG1	81533	1.9752	-1.5176	MYC	4609	-2.4196	1.9519e-05
Alzheimer's Disease	CLDN5	O00501										Alzheimer's Disease	KIAA1149		Alzheimer's Disease	BACE						LOC202181	202181	2.0638	0.00054713	CMAS	55907	1.9751	-1.2408	CSRNP1	64651	-2.4676	4.6407e-08
Alzheimer's Disease	TRPM2	O94759										Alzheimer's Disease	BACE1		Alzheimer's Disease	KIAA1149						LOC257396	257396	-1.1784	0.024106	AKAP6	9472	1.9751	-2.0538	DDIT4	54541	-2.5389	5.8458e-07
Alzheimer's Disease	VIM	P08670										Alzheimer's Disease	BACE		Alzheimer's Disease	BACE1	31021626					LOC284570///GPR37L1	284570///9283	1.219	0.0043081	LOC727916	727916	1.9749	-1.944	MAFF	23764	-2.6195	2.9609e-08
Alzheimer's Disease	XRCC1	P18887										Alzheimer's Disease	KIAA1149		Alzheimer's Disease	BACE						LOC285147	285147	-1.4779	0.0086593	C9orf32	28989	1.9747	-2.2633	SAA2-SAA4///SAA2///SAA1	100528017///6289///6288	-2.667	8.9493e-05
Alzheimer's Disease	DDR1	Q08345										Alzheimer's Disease	CD33	31369984	Alzheimer's Disease	KIAA1149						LOC285556	285556	-1.6917	0.0075608	KIAA1648	284900	1.9745	-3.1912	C11orf96	387763	-2.768	3.9956e-06
Alzheimer's Disease	RAB7A	P51149										Alzheimer's Disease	SIGLEC3		Alzheimer's Disease	BACE1						LOC285696	285696	1.8022	0.00077485	MSL3L1	10943	1.9744	-1.4729	NNMT	4837	-2.8199	4.9903e-07
Alzheimer's Disease	PLA2G7	Q13093										Alzheimer's Disease	CD33		Alzheimer's Disease	BACE						LOC286437	286437	1.8611	4.1451e-07	KCNH5	27133	1.9741	-1.8596	SLPI	6590	-2.8294	5.1068e-07
Alzheimer's Disease	SLC52A2	Q9HAB3										Alzheimer's Disease	SIGLEC3		Alzheimer's Disease	KIAA1149						LOC339988	339988	1.0162	0.018874	SERPINF1	5176	1.9741	-1.7814	CEBPD	1052	-2.8474	9.1373e-10
Alzheimer's Disease	LIN28A	Q9H9Z2										Alzheimer's Disease	CD33	31369984	Alzheimer's Disease	BACE1	31021626					LOC340085	340085	1.0563	0.0020728	HSPA9	3313	1.9737	-1.9371	SERPINA3	12	-2.851	0.00030845
Alzheimer's Disease	TP63	Q9H3D4										Alzheimer's Disease	SIGLEC3		Alzheimer's Disease	BACE						LOC389247	389247	1.3723	0.013104	INSIG2	51141	1.972	-2.0314	MT1M	4499	-3.0265	2.7978e-05
Alzheimer's Disease	CBS	P0DN79;P35520										Alzheimer's Disease	CD33		Alzheimer's Disease	KIAA1149						LOC389831	389831	1.5801	0.035153	TMEM14A	28978	1.9719	-1.6298	HOXC10	3226	-3.032	0.0021316
Alzheimer's Disease	APLN	Q9ULZ1										Alzheimer's Disease	SIGLEC3		Alzheimer's Disease	BACE1						LOC389906	389906	-1.4713	0.0057202	CHAF1B	8208	1.9717	-1.7363	PLA2G2A	5320	-3.0372	9.6501e-06
Alzheimer's Disease	KALRN	O60229										Alzheimer's Disease	CHRM1	26958838	Alzheimer's Disease	BACE						LOC399716	399716	1.1612	0.043745	PPP1R2	5504	1.9717	-1.582	NFIL3	4783	-3.0624	4.8351e-06
Alzheimer's Disease	F2RL3	Q96RI0										Alzheimer's Disease	E		Alzheimer's Disease	KIAA1149						LOC400043	400043	2.1095	0.0024868	FLJ23569	503538	1.9714	-2.3948	SLC39A14	23516	-3.0787	6.2001e-06
Alzheimer's Disease	NTN1	O95631										Alzheimer's Disease	CHRM1		Alzheimer's Disease	BACE1	31589043					LOC400590	400590	1.4976	0.041184	SKIP	80309	1.9712	-1.5068	PTX3	5806	-3.132	0.00021284
Alzheimer's Disease	ROCK2	O75116										Alzheimer's Disease			Alzheimer's Disease	BACE						LOC400684	400684	1.2454	0.012776	SPRYD4	283377	1.9703	-2.7672	LOC101928916///NNMT	101928916///4837	-3.2625	6.0043e-07
Alzheimer's Disease	ADAMTS2	O95450										Alzheimer's Disease	BACE1	31549838	Alzheimer's Disease	KIAA1149						LOC401068	401068	-1.0924	0.012963	HBXIP	10542	1.9689	-2.7608	SAA2///SAA1	6289///6288	-3.5384	9.8119e-05
Alzheimer's Disease	CD59	P13987										Alzheimer's Disease	BACE		Alzheimer's Disease	BACE1						LOC440704	440704	1.2253	0.042477	C20orf24	55969	1.9689	-1.7004
Alzheimer's Disease	C20orf181											Alzheimer's Disease	KIAA1149		Alzheimer's Disease	BACE						LOC441179	441179	1.4446	0.014391	FBXW11	23291	1.9688	-2.2046
Alzheimer's Disease	OPTN	Q96CV9										Alzheimer's Disease	BACE1		Alzheimer's Disease	KIAA1149						LOC643923///ELMOD1	643923///55531	-1.127	0.021081	SLC9A7	84679	1.9683	-2.6821
Alzheimer's Disease	CEBPZ	Q03701										Alzheimer's Disease	BACE		Alzheimer's Disease	NR1H3	27011007					LOC645513	645513	-1.2246	0.013092	RAB3GAP1	22930	1.9682	-1.5429
Alzheimer's Disease	CDKN2A	P42771;Q8N726										Alzheimer's Disease	KIAA1149		Alzheimer's Disease	LXRA						LOC646014	646014	1.2258	0.0038032	CAND2	23066	1.9679	-2.3671
Alzheimer's Disease	CDR2	Q01850										Alzheimer's Disease	BACE1	31021626	Alzheimer's Disease	NR1H3						LOC653602///FAM84A	653602///151354	-1.2777	0.01767	C2orf47	79568	1.9675	-1.7647
Alzheimer's Disease	PLK2	Q9NYY3										Alzheimer's Disease	BACE		Alzheimer's Disease	LXRA						LOC728061	728061	1.228	0.0013084	FH	2271	1.9672	-2.3339
Alzheimer's Disease	HPSE	Q9Y251										Alzheimer's Disease	KIAA1149		Alzheimer's Disease	NCOA1						LOC728554///THOC3	728554///84321	-1.1772	0.031437	SPAG7	9552	1.9672	-2.6269
Alzheimer's Disease	RAB10	P61026										Alzheimer's Disease	BACE1		Alzheimer's Disease	BHLHE74						LOC729461///FAM230B///FAM230C	729461///642633///26080	-1.2913	0.02258	FRMD4A	55691	1.967	-1.419
Alzheimer's Disease	MMP24	Q9Y5R2										Alzheimer's Disease	BACE		Alzheimer's Disease	SRC1						LOC729732	729732	1.1883	0.00055457	FAM82C	55177	1.9669	-1.7304
Alzheimer's Disease	ADCYAP1	P18509										Alzheimer's Disease	KIAA1149		Alzheimer's Disease	CD33	31369984					LOC729870	729870	-1.425	0.013398	CCNYL1	151195	1.9662	-1.5727
Alzheimer's Disease	COL11A2	P13942										Alzheimer's Disease	BACE1	31021626	Alzheimer's Disease	SIGLEC3						LOC729966///PDE4C	729966///5143	1.7595	3.3449e-06	LOC645485	645485	1.966	-2.355
Alzheimer's Disease	ADM	P35318										Alzheimer's Disease	BACE		Alzheimer's Disease	CD33						LOC730101	730101	-1.6602	0.0038109	SEPHS2	22928	1.9657	-2.1212
Alzheimer's Disease	ADORA2A	P29274										Alzheimer's Disease	KIAA1149		Alzheimer's Disease	SIGLEC3						LOC730102	730102	-1.2582	0.00065349	TLN2	83660	1.9655	-2.1533
Alzheimer's Disease	C1orf52	Q8N6N3										Alzheimer's Disease	BACE1		Alzheimer's Disease	CD33	31369984					LOC90784///POLR1A	90784///25885	-1.5552	0.01916	GRIK1	2897	1.9639	-1.2892
Alzheimer's Disease	ADRA2B	P18089										Alzheimer's Disease	BACE		Alzheimer's Disease	SIGLEC3						LOC93463	93463	1.3028	0.015252	CHCHD4	131474	1.9639	-2.2999
Alzheimer's Disease	CYP2B6	P20813										Alzheimer's Disease	KIAA1149		Alzheimer's Disease	CD33						LONRF2	164832	-1.0137	0.035307	GGH	8836	1.9637	-1.9145
Alzheimer's Disease	CYP2C9	P11712										Alzheimer's Disease	BACE1	31589043	Alzheimer's Disease	SIGLEC3						LPP	4026	1.5622	8.9906e-06	PSMD7	5713	1.9634	-1.7023
Alzheimer's Disease	GRK2	P25098										Alzheimer's Disease	BACE		Alzheimer's Disease	CHRM1	26958838					LRFN5	145581	-1.1402	0.0061625	C20orf7	79133	1.9629	-1.4122
Alzheimer's Disease	CD55	P08174										Alzheimer's Disease	KIAA1149		Alzheimer's Disease	E						LRMP	4033	-1.7335	0.0028778	MFSD3	113655	1.9615	-2.5263
Alzheimer's Disease	DAO	P14920										Alzheimer's Disease	BACE1		Alzheimer's Disease	CHRM1						LRP3	4037	1.066	0.00065189	ERC2	26059	1.9604	-1.8733
Alzheimer's Disease	DCX	O43602										Alzheimer's Disease	BACE		Alzheimer's Disease							LRP4	4038	1.5565	0.0016566	HDAC11	79885	1.9596	-2.4769
Alzheimer's Disease	DDIT3	P35638										Alzheimer's Disease	KIAA1149		Alzheimer's Disease	APP	25284368					LRPPRC	10128	-1.0249	0.00012174	CX3CL1	6376	1.9594	-1.8385
Alzheimer's Disease	DIO2	Q92813										Alzheimer's Disease	NR1H3	27011007	Alzheimer's Disease	A4						LRRC14	9684	1.0743	0.011294	RPL41	6171	1.9593	-1.5345
Alzheimer's Disease	DRD1	P21728										Alzheimer's Disease	LXRA		Alzheimer's Disease	AD1						LRRC37A8P	100533789	1.35	0.014839	LGMN	5641	1.959	-1.6415
Alzheimer's Disease	DRD4	P21917										Alzheimer's Disease	NR1H3		Alzheimer's Disease	APP	21949245					LRRC4	64101	-1.627	0.0082253	NME7	29922	1.9584	-1.518
Alzheimer's Disease	AGTR2	P50052										Alzheimer's Disease	LXRA		Alzheimer's Disease	A4						LRRC49	54839	-1.4339	0.00022548	IMMT	10989	1.9582	-1.9137
Alzheimer's Disease	EIF4E	P06730										Alzheimer's Disease	NCOA1		Alzheimer's Disease	AD1						LRRC6	23639	-1.0796	0.008812	C12orf52	84934	1.9581	-1.765
Alzheimer's Disease	ELK3	P41970										Alzheimer's Disease	BHLHE74		Alzheimer's Disease	APP	21949245					LRRC75A	388341	-1.3221	0.017801	SFXN1	94081	1.9579	-2.1427
Alzheimer's Disease	GGA3	Q9NZ52										Alzheimer's Disease	SRC1		Alzheimer's Disease	A4						LRRFIP1	9208	1.9412	3.1043e-08	DYNC2LI1	51626	1.9577	-2.1819
Alzheimer's Disease	CRTC1	Q6UUV9										Alzheimer's Disease	APP	25284368	Alzheimer's Disease	AD1						LRRK2	120892	-1.1029	0.0011573	DHDDS	79947	1.9575	-2.4072
Alzheimer's Disease	FOLH1	Q04609										Alzheimer's Disease	A4		Alzheimer's Disease	APP	21949245					LRRTM4	80059	-1.0485	0.039641	RAB40B	10966	1.9571	-2.0443
Alzheimer's Disease	SRRM2	Q9UQ35										Alzheimer's Disease	AD1		Alzheimer's Disease	A4						LRTM2	654429	-1.5545	0.0055727	GTF2H3	2967	1.9567	-1.5352
Alzheimer's Disease	FXN	Q16595										Alzheimer's Disease	APP	21949245	Alzheimer's Disease	AD1						LSM3	27258	-1.4308	0.0067678	STOML2	30968	1.9566	-2.0684
Alzheimer's Disease	MS4A6E	Q96DS6										Alzheimer's Disease	A4		Alzheimer's Disease	APP	21949245					LSR	51599	1.8266	0.0014245	ADNP2	22850	1.9565	-1.6562
Alzheimer's Disease	ALOX15	P16050										Alzheimer's Disease	AD1		Alzheimer's Disease	A4						LURAP1L	286343	-1.3999	0.01191	AADAT	51166	1.9565	-2.0052
Alzheimer's Disease	FNDC5	Q8NAU1										Alzheimer's Disease	APP	21949245	Alzheimer's Disease	AD1						LY86-AS1	285780	-1.9328	0.0076154	FEZ1	9638	1.9564	-1.5862
Alzheimer's Disease	GAD1	Q99259										Alzheimer's Disease	A4		Alzheimer's Disease	APP	21949245					LY96	23643	-1.61	0.011317	STXBP5L	9515	1.9553	-1.5351
Alzheimer's Disease	GBA	P04062										Alzheimer's Disease	AD1		Alzheimer's Disease	A4						LYG1	129530	1.2306	0.018462	TCEAL7	56849	1.9553	-1.6546
Alzheimer's Disease	DISC1	Q9NRI5										Alzheimer's Disease	APP	21949245	Alzheimer's Disease	AD1						LYG2	254773	1.2665	0.026189	DTD1	92675	1.9541	-2.2848
Alzheimer's Disease	NEAT1											Alzheimer's Disease	A4		Alzheimer's Disease	APBB1	18833287					LYL1	4066	2.0771	0.00012775	FLJ25076	134111	1.9539	-1.5739
Alzheimer's Disease	GPT	P24298										Alzheimer's Disease	AD1		Alzheimer's Disease	FE65						LYPD8	646627	-1.1043	0.036169	KIAA0859	51603	1.9537	-1.9789
Alzheimer's Disease	REM1	O75628										Alzheimer's Disease	APP	21949245	Alzheimer's Disease	RIR						LZTS2	84445	1.0351	1.459e-05	DLX5	1749	1.9536	-2.8098
Alzheimer's Disease	GZMB	P10144										Alzheimer's Disease	A4		Alzheimer's Disease	APBB1						MAD2L1	4085	-1.1482	0.011743	UBE2A	7319	1.9535	-1.5012
Alzheimer's Disease	UBE2K	P61086										Alzheimer's Disease	AD1		Alzheimer's Disease	FE65						MAD2L1BP	9587	-1.2499	0.0018757	CDKN2AIPNL	91368	1.9527	-1.3298
Alzheimer's Disease	HNRNPA1	P09651										Alzheimer's Disease	APP	21949245	Alzheimer's Disease	RIR						MAEL	84944	-1.3181	0.040786	FAM133A	286499	1.9525	-1.8058
Alzheimer's Disease	APBB2	Q92870										Alzheimer's Disease	A4		Alzheimer's Disease	APP						MAF	4094	1.246	0.00034012	SF3B5	83443	1.9525	-1.4367
Alzheimer's Disease	HSPA9	P38646										Alzheimer's Disease	AD1		Alzheimer's Disease	A4						MAFF	23764	1.9426	0.00032935	NDUFA12	55967	1.9523	-2.3177
Alzheimer's Disease	HSPB2	Q16082										Alzheimer's Disease	engineered variant US7	27029347	Alzheimer's Disease	AD1						MAGEE2	139599	-1.4257	0.027251	NFU1	27247	1.9515	-2.126
Alzheimer's Disease	HTR1F	P30939										Alzheimer's Disease	HNL		Alzheimer's Disease	APP						MAGEL2	54551	-1.3654	0.013761	TARS2	80222	1.9513	-2.2509
Alzheimer's Disease	HTR4	Q13639										Alzheimer's Disease	LCN2		Alzheimer's Disease	A4						MAGI3	260425	-1.1189	0.0001819	CYGB	114757	1.9511	-2.4143
Alzheimer's Disease	APOA4	P06727										Alzheimer's Disease	LCN2 (NGAL_HUMAN)		Alzheimer's Disease	AD1						MAL2	114569	-2.1102	0.0011573	STK32C	282974	1.9499	-1.6431
Alzheimer's Disease	IFNA1	P01562										Alzheimer's Disease	NGAL		Alzheimer's Disease	APBB1	18833287					MALAT1	378938	1.0925	0.0024302	LOC285954	285954	1.9498	-1.9884
Alzheimer's Disease	IFNA13	P01562										Alzheimer's Disease	LCN2		Alzheimer's Disease	FE65						MAMDC2-AS1	100507244	-1.1768	0.038606	DOLK	22845	1.9497	-2.6002
Alzheimer's Disease	APOC3	P02656										Alzheimer's Disease	HNL		Alzheimer's Disease	RIR						MAMDC4	158056	1.4608	0.0022217	AGTRL1	187	1.9496	-2.4851
Alzheimer's Disease	LRRTM3	Q86VH5										Alzheimer's Disease	NGAL		Alzheimer's Disease	APBB1						MAML2	84441	1.3342	0.0010727	FLJ14167	92080	1.949	-1.8249
Alzheimer's Disease	KLK3	P07288										Alzheimer's Disease	APP		Alzheimer's Disease	FE65						MANEAL	149175	-1.0637	0.036237	EXOSC4	54512	1.949	-2.8045
Alzheimer's Disease	IL9	P15248										Alzheimer's Disease	A4		Alzheimer's Disease	RIR						MAP2K4	6416	-1.416	0.00063043	C18orf50	619463	1.9489	-1.5036
Alzheimer's Disease	AQP1	P29972										Alzheimer's Disease	AD1		Alzheimer's Disease	APP						MAP3K6	9064	1.429	0.014356	TRAF3	7187	1.9482	-1.7433
Alzheimer's Disease	IDO1	P14902										Alzheimer's Disease	APBB1	18833287	Alzheimer's Disease	A4						MAP4	4134	1.3673	2.0676e-05	LOC342541	342541	1.9479	-3.1744
Alzheimer's Disease	ITGAX	P20702										Alzheimer's Disease	FE65		Alzheimer's Disease	AD1						MAP7D2	256714	-1.738	0.0011742	PCDHA4	56144	1.9477	-1.8195
Alzheimer's Disease	ITPR3	Q14573										Alzheimer's Disease	RIR		Alzheimer's Disease	APP						MAPK10	5602	-1.0944	0.0033844	RELL2	285613	1.9474	-1.8618
Alzheimer's Disease	LGALS3	P17931										Alzheimer's Disease	APBB1		Alzheimer's Disease	A4						MAPK9	5601	-1.1312	0.00070608	DDT	1652	1.9471	-1.698
Alzheimer's Disease	LIPA	P38571										Alzheimer's Disease	FE65		Alzheimer's Disease	AD1						MAPKAPK2	9261	1.0001	0.0030213	RSL1D1	26156	1.9468	-1.8025
Alzheimer's Disease	LRP6	O75581										Alzheimer's Disease	RIR		Alzheimer's Disease	APBB1	18833287					MAPKAPK3	7867	1.0963	0.022048	TRA@	6955	1.9468	-1.8519
Alzheimer's Disease	ARNTL	O00327										Alzheimer's Disease	APP		Alzheimer's Disease	FE65						MAPKBP1	23005	1.0829	0.00014813	SLC35B1	10237	1.946	-2.3769
Alzheimer's Disease	MIR106B											Alzheimer's Disease	A4		Alzheimer's Disease	RIR						MARCH11	441061	-1.2875	0.0011006	IMP3	55272	1.9451	-2.4841
Alzheimer's Disease	MIR142											Alzheimer's Disease	AD1		Alzheimer's Disease	APBB1						MARVELD1	83742	1.0934	0.0042758	POLR3H	171568	1.9449	-2.1668
Alzheimer's Disease	MIR222											Alzheimer's Disease	APP		Alzheimer's Disease	FE65						MASTL	84930	-1.4346	0.015276	TPK1	27010	1.9444	-2.9016
Alzheimer's Disease	MIR29B2											Alzheimer's Disease	A4		Alzheimer's Disease	RIR						MATR3	9782	1.3432	0.0085268	ARF4	378	1.9444	-2.1038
Alzheimer's Disease	MFGE8	Q08431										Alzheimer's Disease	AD1		Alzheimer's Disease	APP						MB21D2	151963	-1.1183	0.0016894	NDUFA9	4704	1.9442	-1.3918
Alzheimer's Disease	MELTF	P08582										Alzheimer's Disease	APBB1	18833287	Alzheimer's Disease	A4						MBD3	53615	1.0401	8.6895e-05	SIRT3	23410	1.9442	-2.2
Alzheimer's Disease	MGAT3	Q09327										Alzheimer's Disease	FE65		Alzheimer's Disease	AD1						MBD6	114785	1.1853	0.00040669	LRPAP1	4043	1.944	-1.6132
Alzheimer's Disease	MS											Alzheimer's Disease	RIR		Alzheimer's Disease	APP						MBTPS2	51360	-1.0344	0.00011552	ZDHHC13	54503	1.9437	-2.2515
Alzheimer's Disease	ND2	P03891										Alzheimer's Disease	APBB1		Alzheimer's Disease	A4						MCEE	84693	-1.0861	0.038975	CENTG1	116986	1.9435	-2.2328
Alzheimer's Disease	MTR	Q99707										Alzheimer's Disease	FE65		Alzheimer's Disease	AD1						MCF2	4168	-1.5925	0.0082313	SPCS1	28972	1.9434	-2.1025
Alzheimer's Disease	ATF4	P18848										Alzheimer's Disease	RIR		Alzheimer's Disease	engineered variant US7	27029347					MCHR1	2847	-1.0805	0.040181	LMBRD2	92255	1.9433	-2.2369
Alzheimer's Disease	NUBP1	P53384										Alzheimer's Disease	APP		Alzheimer's Disease	HNL						MCL1	4170	1.2816	0.00020196	SMARCA2	6595	1.943	-1.4441
Alzheimer's Disease	NFATC2	Q13469										Alzheimer's Disease	A4		Alzheimer's Disease	LCN2						MCM6	4175	-1.0253	0.00029295	GPR27	2850	1.9427	-1.8451
Alzheimer's Disease	NOTCH3	Q9UM47										Alzheimer's Disease	AD1		Alzheimer's Disease	LCN2 (NGAL_HUMAN)						MCPH1-AS1///MCPH1	100507530///79648	1.0214	0.003043	LOC400238	400238	1.9419	-2.5653
Alzheimer's Disease	NPTX2	P47972										Alzheimer's Disease	APP		Alzheimer's Disease	NGAL						MDGA2	161357	-1.3529	0.027576	SLC43A2	124935	1.9419	-1.3972
Alzheimer's Disease	NR4A2	P43354										Alzheimer's Disease	A4		Alzheimer's Disease	LCN2						MDH1	4190	-2.258	1.1219e-05	ATP5C1	509	1.9417	-1.9553
Alzheimer's Disease	MIR424											Alzheimer's Disease	AD1		Alzheimer's Disease	HNL						MDM4	4194	1.3578	2.6021e-05	C6orf35	729515	1.9415	-2.1604
Alzheimer's Disease	P2RY2	P41231										Alzheimer's Disease	APP	18833287	Alzheimer's Disease	NGAL						MDS2	259283	1.2953	0.0030377	CYB5D2	124936	1.941	-2.2986
Alzheimer's Disease	PRDX1	Q06830										Alzheimer's Disease	A4		Alzheimer's Disease	APP						ME3	10873	-1.1341	0.00056466	PNOC	5368	1.9406	-1.0553
Alzheimer's Disease	HSPA14	Q0VDF9										Alzheimer's Disease	AD1		Alzheimer's Disease	A4						MECOM	2122	1.9199	0.0048081	ACP2	53	1.9395	-2.2152
Alzheimer's Disease	PDE4D	Q08499										Alzheimer's Disease	APP		Alzheimer's Disease	AD1						MECR	51102	-1.2004	0.0092399	ZC3H8	84524	1.9389	-1.5386
Alzheimer's Disease	PDE9A	O76083										Alzheimer's Disease	A4		Alzheimer's Disease		32501687					MED14	9282	-1.2556	0.0049722	OPCML	4978	1.9384	-1.7576
Alzheimer's Disease	PDGFRB	P09619										Alzheimer's Disease	AD1		Alzheimer's Disease	MME	25089527					MED16	10025	1.3192	1.0868e-06	TMEM189-UBE2V1	387522	1.9384	-2.2077
Alzheimer's Disease	PDK1	Q15118										Alzheimer's Disease	APBB1		Alzheimer's Disease	EPN						MED7	9443	-1.0651	0.00059188	ATP5I	521	1.938	-2.5093
Alzheimer's Disease	PLD1	Q13393										Alzheimer's Disease	FE65		Alzheimer's Disease	APP	18375754					MEF2C	4208	-2.0161	7.4264e-05	LRRTM3	347731	1.9377	-1.8091
Alzheimer's Disease	TLR9	Q9NR96										Alzheimer's Disease	RIR		Alzheimer's Disease	A4						MEG3	55384	1.2612	0.007684	SEPHS1	22929	1.937	-1.7866
Alzheimer's Disease	POLB	P06746										Alzheimer's Disease	APBB1		Alzheimer's Disease	AD1						MEGF10	84466	1.0668	0.013264	LOC339229	339229	1.9369	-2.7128
Alzheimer's Disease	POMC	P01189										Alzheimer's Disease	FE65		Alzheimer's Disease							MEIOC	284071	1.1152	0.0018295	MAPK8IP2	23542	1.9361	-1.7238
Alzheimer's Disease	PPY	P01298										Alzheimer's Disease	RIR		Alzheimer's Disease	APP	31097588					MEPE	56955	-1.678	0.0011032	FREM1	158326	1.9355	-1.3586
Alzheimer's Disease	FAM20C	Q8IXL6										Alzheimer's Disease		32501687	Alzheimer's Disease	A4						METTL18	92342	-1.1501	0.01423	LRRTM1	347730	1.9347	-1.5226
Alzheimer's Disease	ACKR3	P25106										Alzheimer's Disease	MME	25089527	Alzheimer's Disease	AD1						MFHAS1	9258	1.339	0.00021238	HPCAL4	51440	1.9339	-2.3224
Alzheimer's Disease	MCOLN1	Q9GZU1										Alzheimer's Disease	EPN		Alzheimer's Disease	CDK5	16039528					MFNG	4242	1.0673	0.024302	IL11	3589	1.9339	-1.4105
Alzheimer's Disease	SEMA6A	Q9H2E6										Alzheimer's Disease	APP	18375754	Alzheimer's Disease	CDK5						MFSD2B///FKBP1B	388931///2281	-1.1817	0.018429	TAF9	6880	1.9336	-1.8191
Alzheimer's Disease	STIM2	Q9P246										Alzheimer's Disease	A4		Alzheimer's Disease	CDKN5						MGC12488	84786	1.1295	0.0052782	FDPS	2224	1.9335	-1.5538
Alzheimer's Disease	CIP2A	Q8TCG1										Alzheimer's Disease	AD1		Alzheimer's Disease	p25						MGST3	4259	-1.3016	1.9856e-05	VSNL1	7447	1.9334	-1.6179
Alzheimer's Disease	PTPN4	P29074										Alzheimer's Disease			Alzheimer's Disease	CDK5R1						MICALL1	85377	1.7184	0.00073063	SLC25A11	8402	1.9329	-2.3866
Alzheimer's Disease	BCL2A1	Q16548										Alzheimer's Disease	APP	31097588	Alzheimer's Disease	CDK5R						MICALL2	79778	1.5571	5.9351e-05	FARS2	10667	1.9324	-1.9833
Alzheimer's Disease	RENBP	P51606										Alzheimer's Disease	A4		Alzheimer's Disease	NCK5A						MICB	4277	1.588	0.0027205	CEP72	55722	1.9316	-1.6843
Alzheimer's Disease	ATXN1	P54253										Alzheimer's Disease	AD1		Alzheimer's Disease	TREM2	32830336					MIDN	90007	1.0688	0.015121	TIRAP	114609	1.9315	-2.6181
Alzheimer's Disease	CCL5	P13501										Alzheimer's Disease	CDK5	16039528	Alzheimer's Disease	TREM2						MIER2	54531	1.0265	0.0005135	EPB41L3	23136	1.9314	-1.4652
Alzheimer's Disease	SRR	Q9GZT4										Alzheimer's Disease	CDK5		Alzheimer's Disease	TREM2	32830336					MIF-AS1	284889	1.1824	0.034435	STS-1	84959	1.9308	-1.454
Alzheimer's Disease	CXCL12	P48061										Alzheimer's Disease	CDKN5		Alzheimer's Disease	TREM2						MINK1	50488	1.3645	1.7364e-06	SNRPA1	6627	1.9308	-1.9993
Alzheimer's Disease	LRRC4	Q9HBW1										Alzheimer's Disease	p25		Alzheimer's Disease	TREM2	32830336					MIR1244-3	100422872	1.0361	0.00045594	TCEB1	6921	1.9305	-1.7847
Alzheimer's Disease	ABCG4	Q9H172										Alzheimer's Disease	CDK5R1		Alzheimer's Disease	TREM2						MIR21///VMP1	406991///81671	-1.054	0.00057554	TERF1	7013	1.9305	-2.0272
Alzheimer's Disease	SELENOP	P49908										Alzheimer's Disease	CDK5R		Alzheimer's Disease	CDK2	22489897					MIR302B	442894	1.049	0.011545	ZNF553	197407	1.9302	-2.0341
Alzheimer's Disease	SH3GL2	Q99962										Alzheimer's Disease	NCK5A		Alzheimer's Disease	CDKN2						MIR3185///PRAC2	100422978///360205	1.5781	0.0020059	XKR4	114786	1.9299	-1.3812
Alzheimer's Disease	SI	P14410										Alzheimer's Disease	TREM2	32830336	Alzheimer's Disease	APOE	30933499					MIR4454///ABHD12B	100616234///145447	-1.739	0.0030213	NEDD4L	23327	1.9299	-1.9876
Alzheimer's Disease	WNK1	Q9H4A3										Alzheimer's Disease	TREM2		Alzheimer's Disease	APOE						MIR4640///DDR1	100616237///780	1.6052	4.6981e-07	TNNI3K	51086	1.9288	-1.558
Alzheimer's Disease	BMP4	P12644										Alzheimer's Disease			Alzheimer's Disease	APOE	30933499					MIR6733///EBNA1BP2	102465439///10969	-1.1838	0.0014445	HERC6	55008	1.9285	-2.0313
Alzheimer's Disease	SLC18A2	Q05940										Alzheimer's Disease			Alzheimer's Disease	APOE						MIR7113///MIR4691///NDUFS8	102465669///100616403///4728	1.6222	1.6988e-05	RNASEH2B	79621	1.9281	-1.6403
Alzheimer's Disease	SLC18A3	Q16572										Alzheimer's Disease			Alzheimer's Disease		30001207					MIR7114///NSMF	102466223///26012	1.3588	2.3306e-05	PSMD13	5719	1.9279	-1.6856
Alzheimer's Disease	SRPK2	P78362										Alzheimer's Disease			Alzheimer's Disease							MIR7-3HG	284424	-1.2655	0.027827	WIBG	84305	1.9279	-2.331
Alzheimer's Disease	SSTR4	P31391										Alzheimer's Disease			Alzheimer's Disease	MAPT						MKNK2	2872	1.8118	9.6723e-07	YPEL1	29799	1.9276	-1.5756
Alzheimer's Disease	BSG	P35613										Alzheimer's Disease	TREM2	32830336	Alzheimer's Disease	MAPTL						MKRN1	23608	-1.2186	0.00083557	LOC440149	440149	1.9275	-2.3431
Alzheimer's Disease	TBP	P20226										Alzheimer's Disease	TREM2		Alzheimer's Disease	MTBT1						MKX	283078	-2.1945	0.0048846	NEU3	10825	1.9272	-2.483
Alzheimer's Disease	C2	P06681										Alzheimer's Disease			Alzheimer's Disease	TAU						MLC1	23209	1.0553	0.026592	HAR1A	768096	1.9265	-1.5006
Alzheimer's Disease	TRPC6	Q9Y210										Alzheimer's Disease			Alzheimer's Disease		30001207					MLIP	90523	-1.2897	0.0035176	GABBR2	9568	1.9262	-1.6188
Alzheimer's Disease	UGCG	Q16739										Alzheimer's Disease			Alzheimer's Disease							MLLT11	10962	-1.5921	0.00012956	C1orf95	375057	1.9255	-1.3892
Alzheimer's Disease	NR1H2	P55055										Alzheimer's Disease			Alzheimer's Disease	Mapt						MLYCD	23417	-1.0145	0.031413	RP13-102H20.1	158763	1.9255	-1.635
Alzheimer's Disease	VGF	O15240										Alzheimer's Disease			Alzheimer's Disease	Mtapt						MMADHC	27249	-1.256	0.0013547	FLJ44342///SFRS1	645460///6426	1.9252	-1.8772
Alzheimer's Disease	XPNPEP1	Q9NQW7										Alzheimer's Disease	TREM2	32830336	Alzheimer's Disease	Tau						MNAT1	4331	-1.3222	0.00039495	C6orf168	84553	1.9251	-2.0961
Alzheimer's Disease	SLC30A3	Q99726										Alzheimer's Disease	TREM2		Alzheimer's Disease	MT-RNR2	27349871					MNT	4335	1.3339	9.3753e-06	USP33	23032	1.9249	-2.6164
Alzheimer's Disease	CXCR4	P61073										Alzheimer's Disease			Alzheimer's Disease	HN						MOB4	25843	-1.1986	1.0253e-05	BHLHB9	80823	1.9241	-2.0755
Alzheimer's Disease	FTO	Q9C0B1										Alzheimer's Disease			Alzheimer's Disease	APP	21949245					MOCS2	4338	-1.3653	0.00070112	APOA1BP	128240	1.9235	-2.0645
Alzheimer's Disease	MMEL1	Q495T6										Alzheimer's Disease			Alzheimer's Disease	A4						MPHOSPH8	54737	1.095	0.0017797	TMEM55B	90809	1.9235	-2.5165
Alzheimer's Disease	TREML2	Q5T2D2										Alzheimer's Disease			Alzheimer's Disease	AD1						MPND	84954	-1.0147	0.045008	GREB1	9687	1.9232	-1.703
Alzheimer's Disease	NANOG	Q9H9S0										Alzheimer's Disease	CDK2	22489897	Alzheimer's Disease	APP	21949245					MPP1	4354	-1.5887	3.878e-05	KIF21A	55605	1.9227	-1.804
Alzheimer's Disease	COASY	Q13057										Alzheimer's Disease	CDKN2		Alzheimer's Disease	A4						MPV17	4358	-1.3922	0.01285	NPPC	4880	1.9225	-1.9183
Alzheimer's Disease	CALM3	P0DP23;P0DP24;P0DP25										Alzheimer's Disease	APOE	30933499	Alzheimer's Disease	AD1						MRAP2	112609	-1.4326	0.0030608	LOC729681	729681	1.9222	-1.6529
Alzheimer's Disease	CAMK2A	Q9UQM7										Alzheimer's Disease	APOE		Alzheimer's Disease	APP	29349888					MRGPRF	116535	1.4035	0.029963	FBXL10	84678	1.922	-1.6272
Alzheimer's Disease	MAP1LC3B	Q9GZQ8										Alzheimer's Disease	APOE	30933499	Alzheimer's Disease	A4						MRPL1	65008	-1.3424	9.3753e-06	PIN1	5300	1.9217	-1.7847
Alzheimer's Disease	EBPL	Q9BY08										Alzheimer's Disease	APOE		Alzheimer's Disease	AD1						MRPL13	28998	-1.2224	0.027499	PIGX	54965	1.9213	-1.9665
Alzheimer's Disease	OGT	O15294										Alzheimer's Disease		30001207	Alzheimer's Disease	APP	31350392					MRPL15	29088	-1.4663	8.9906e-06	SLC30A9	10463	1.9212	-1.7891
Alzheimer's Disease	ATCAY	Q86WG3										Alzheimer's Disease			Alzheimer's Disease	A4						MRPL17	63875	-1.0296	0.023563	ZNF226	7769	1.9212	-1.9241
Alzheimer's Disease	IRS2	Q9Y4H2										Alzheimer's Disease	MAPT		Alzheimer's Disease	AD1						MRPL18	29074	-1.0419	7.1923e-05	N-PAC	84656	1.9211	-1.9899
Alzheimer's Disease	MBTPS1	Q14703										Alzheimer's Disease	MAPTL		Alzheimer's Disease	APP	26967810					MRPL21	219927	-1.0334	0.0003293	WDR21A	26094	1.921	-2.0714
Alzheimer's Disease	PABPC4	Q13310										Alzheimer's Disease	MTBT1		Alzheimer's Disease	A4						MRPL32	64983	-1.2152	0.00017076	GCUD2	653573	1.9203	-1.807
Alzheimer's Disease	HDAC3	O15379										Alzheimer's Disease	TAU		Alzheimer's Disease	AD1						MRPL37	51253	-1.5214	0.018676	ATP5L	10632	1.9202	-2.0629
Alzheimer's Disease	MGAM	O43451										Alzheimer's Disease		30001207	Alzheimer's Disease	NCSTN	25918421					MRPL39	54148	-1.3571	0.00095813	TCEAL2	140597	1.9202	-2.348
Alzheimer's Disease	WNT3A	P56704										Alzheimer's Disease			Alzheimer's Disease	KIAA0253						MRPL40	64976	-1.1035	0.012858	HSPB3	8988	1.9197	-1.3637
Alzheimer's Disease	SLC25A27	O95847										Alzheimer's Disease	Mapt		Alzheimer's Disease	UNQ1874/PRO4317						MRPL47	57129	-1.5822	0.00047113	WNT7B	7477	1.9197	-2.6397
Alzheimer's Disease	KLK4	Q9Y5K2										Alzheimer's Disease	Mtapt		Alzheimer's Disease	PSEN1						MRPL50	54534	-1.0256	0.015345	GLRX2	51022	1.9196	-2.009
Alzheimer's Disease	HDAC4	P56524										Alzheimer's Disease	Tau		Alzheimer's Disease	AD3						MRPS18C	51023	-1.5333	0.0010537	TIAM1	7074	1.9195	-1.694
Alzheimer's Disease	KEAP1	Q14145										Alzheimer's Disease	MT-RNR2	27349871	Alzheimer's Disease	PS1						MRPS21	54460	-1.0043	8.9906e-06	WNT7A	7476	1.9194	-2.5594
Alzheimer's Disease	AD11											Alzheimer's Disease	HN		Alzheimer's Disease	PSNL1						MRPS28	28957	-1.2213	0.0034982	MRPS9	64965	1.9192	-1.2956
Alzheimer's Disease	CDK4	P11802										Alzheimer's Disease			Alzheimer's Disease							MRPS9	64965	-1.4086	3.3498e-06	CCDC104	112942	1.9188	-1.4921
Alzheimer's Disease	GDF11	O95390										Alzheimer's Disease			Alzheimer's Disease							MRTO4	51154	-1.1667	0.034257	LOC286184	286184	1.9187	-1.8811
Alzheimer's Disease	GPHN	Q9NQX3										Alzheimer's Disease	APP	21949245	Alzheimer's Disease							MRVI1	10335	1.1822	0.01222	CCDC51	79714	1.9185	-1.978
Alzheimer's Disease	STUB1	Q9UNE7										Alzheimer's Disease	A4		Alzheimer's Disease	NCSTN	26280335					MSH2	4436	-2.0242	0.0015514	MRPS11	64963	1.9181	-1.964
Alzheimer's Disease	LILRB2											Alzheimer's Disease	AD1		Alzheimer's Disease	KIAA0253						MSI2	124540	1.6018	3.36e-05	SUB1	10923	1.918	-1.5435
Alzheimer's Disease	AKR1A1	P14550										Alzheimer's Disease	APP	31350392	Alzheimer's Disease	UNQ1874/PRO4317						MSX1	4487	1.732	0.00046784	HNRNPA0	10949	1.9173	-1.5342
Alzheimer's Disease	OLFM1	Q99784										Alzheimer's Disease	A4		Alzheimer's Disease	NCSTN						MTAP	4507	-1.0211	0.024799	FLJ40142	400073	1.917	-1.8278
Alzheimer's Disease	SLC9A6	Q92581										Alzheimer's Disease	AD1		Alzheimer's Disease	KIAA0253						MTCL1	23255	-1.2656	0.00056779	SUCLA2	8803	1.9169	-1.6056
Alzheimer's Disease	CREB3	O43889										Alzheimer's Disease	APP	21949245	Alzheimer's Disease	UNQ1874/PRO4317						MTHFR	4524	1.1608	0.00026031	C2orf30	27248	1.9163	-2.0468
Alzheimer's Disease	PITRM1	Q5JRX3										Alzheimer's Disease	A4		Alzheimer's Disease	PSEN1						MTMR9LP	339483	1.6741	0.00051274	TTLL1	25809	1.916	-2.4358
Alzheimer's Disease	SCGN	O76038										Alzheimer's Disease	AD1		Alzheimer's Disease	AD3						MTOR	2475	-1.0091	0.003853	C6orf105	84830	1.9159	-1.2406
Alzheimer's Disease	CXCR6	O00574										Alzheimer's Disease	APP	29349888	Alzheimer's Disease	PS1						MTSS1L	92154	1.1257	0.01483	ATXN10	25814	1.9159	-1.8967
Alzheimer's Disease	CETN1	Q12798										Alzheimer's Disease	A4		Alzheimer's Disease	PSNL1						MTX2	10651	-1.7808	0.00011951	EPHA4	2043	1.9156	-1.5084
Alzheimer's Disease	NCKAP1	Q9Y2A7										Alzheimer's Disease	AD1		Alzheimer's Disease	PSEN1						MUC1	4582	1.353	0.0036451	OXGR1	27199	1.9149	-1.2701
Alzheimer's Disease	LOC107987479											Alzheimer's Disease	NCSTN	25918421	Alzheimer's Disease	AD3						MUC20	200958	1.0302	0.0039868	LEO1	123169	1.9148	-1.9889
Alzheimer's Disease	CPLX2	Q6PUV4										Alzheimer's Disease	KIAA0253		Alzheimer's Disease	PS1						MUM1L1	139221	-1.3812	0.0059882	RABL3	285282	1.9145	-1.8194
Alzheimer's Disease	EDAR	Q9UNE0										Alzheimer's Disease	UNQ1874/PRO4317		Alzheimer's Disease	PSNL1						MVB12A	93343	1.5113	0.028451	DNM3	26052	1.9143	-2.1427
Alzheimer's Disease	METAP2	P50579										Alzheimer's Disease			Alzheimer's Disease	APH1A						MXRA8	54587	1.2662	0.0037415	SCUBE1	80274	1.9141	-1.5556
Alzheimer's Disease	IMMT	Q16891										Alzheimer's Disease			Alzheimer's Disease	PSF						MYH14	79784	1.562	0.00054416	SMCR7L	54471	1.9136	-2.1256
Alzheimer's Disease	SDS	P20132										Alzheimer's Disease			Alzheimer's Disease	CGI-78						MYLK4	340156	-1.3059	0.03238	DUSP2	1844	1.9135	-1.3711
Alzheimer's Disease	ADAP1	O75689										Alzheimer's Disease	PSEN1		Alzheimer's Disease	UNQ579/PRO1141						MYO10	4651	1.1886	0.0071743	GPATCH4	54865	1.9131	-1.9146
Alzheimer's Disease	ADAM30	Q9UKF2										Alzheimer's Disease	AD3		Alzheimer's Disease	APH1A						MYO1F	4542	1.0441	0.035904	ORC2L	4999	1.9128	-2.0413
Alzheimer's Disease	CIT	O14578										Alzheimer's Disease	PS1		Alzheimer's Disease	PSF						MYO5B	4645	-1.1246	0.011077	TCEAL6	158931	1.9122	-1.728
Alzheimer's Disease	CHGA	P10645										Alzheimer's Disease	PSNL1		Alzheimer's Disease	CGI-78						MYSM1	114803	-1.2257	0.0011585	KPNA2	3838	1.9122	-1.8458
Alzheimer's Disease	CHRM1	P11229										Alzheimer's Disease	NCSTN	26280335	Alzheimer's Disease	UNQ579/PRO1141						MZB1	51237	1.1089	0.026189	CDKL2	8999	1.9121	-1.5478
Alzheimer's Disease	CHRM2	P08172										Alzheimer's Disease	KIAA0253		Alzheimer's Disease	PSENEN						MZT2B	80097	1.737	1.1219e-05	FLJ36032	284485	1.9105	-1.3547
Alzheimer's Disease	CKB	P12277										Alzheimer's Disease	UNQ1874/PRO4317		Alzheimer's Disease	PEN2						NAA20	51126	-1.3478	7.959e-06	C18orf33	100113406	1.9099	-1.4724
Alzheimer's Disease	CLK1	P49759										Alzheimer's Disease	NCSTN		Alzheimer's Disease	MDS033						NAA60	79903	1.0024	0.00012523	TMEM24	9854	1.9093	-2.0748
Alzheimer's Disease	ATF2	P15336										Alzheimer's Disease	KIAA0253		Alzheimer's Disease	PSENEN						NACA	4666	-1.264	0.00083793	INSM1	3642	1.9092	-1.658
Alzheimer's Disease	CS	O75390										Alzheimer's Disease	UNQ1874/PRO4317		Alzheimer's Disease	PEN2						NACC2	138151	1.6352	0.00050941	FLJ37448	400612	1.9092	-1.9061
Alzheimer's Disease	CSF1	P09603										Alzheimer's Disease	PSEN1		Alzheimer's Disease	MDS033						NAP1L2	4674	-1.6054	0.0028391	PPP1R2P1	5505	1.9089	-1.8309
Alzheimer's Disease	ADRA1A	P35348										Alzheimer's Disease	AD3		Alzheimer's Disease	APP	22403062					NAP1L3	4675	-1.2324	0.010289	LOC647509	647509	1.9084	-1.4084
Alzheimer's Disease	CTRL	P40313										Alzheimer's Disease	PS1		Alzheimer's Disease	A4						NAP1L5	266812	-1.0669	0.019243	LOC283508	283508	1.9082	-2.18
Alzheimer's Disease	CTSS	P25774										Alzheimer's Disease	PSNL1		Alzheimer's Disease	AD1						NAPEPLD	222236	-1.2117	1.6676e-05	RAB6A	5870	1.9075	-2.2088
Alzheimer's Disease	ADRB1	P08588										Alzheimer's Disease	PSEN1		Alzheimer's Disease	APP	24034249					NARS2	79731	-1.0358	0.00045695	GOT2	2806	1.9072	-1.5192
Alzheimer's Disease	CYBB	P04839										Alzheimer's Disease	AD3		Alzheimer's Disease	A4						NAV2	89797	1.1865	3.1959e-06	SNRPB2	6629	1.9071	-2.3955
Alzheimer's Disease	CYP17A1	P05093										Alzheimer's Disease	PS1		Alzheimer's Disease	AD1						NBPF20	100288142	-1.2284	0.04812	SLC37A3	84255	1.9068	-2.6647
Alzheimer's Disease	SARDH	Q9UL12										Alzheimer's Disease	PSNL1		Alzheimer's Disease		21273426					NBPF4	148545	1.2633	0.03582	SPON2	10417	1.9061	-1.2277
Alzheimer's Disease	DMRT1	Q9Y5R6										Alzheimer's Disease	APH1A		Alzheimer's Disease	APP						NBR2	10230	1.0547	0.022652	PRC1	9055	1.9061	-2.1457
Alzheimer's Disease	DNM2	P50570										Alzheimer's Disease	PSF		Alzheimer's Disease							NCALD	83988	-1.7466	1.2647e-05	LPA	4018	1.9058	-1.8408
Alzheimer's Disease	DNMT3B	Q9UBC3										Alzheimer's Disease	CGI-78		Alzheimer's Disease	APP	25528641					NCOA7	135112	-1.1737	0.00058403	ATP6AP2	10159	1.9056	-1.4045
Alzheimer's Disease	DRD3	P35462										Alzheimer's Disease	UNQ579/PRO1141		Alzheimer's Disease	A4						NCOR2	9612	1.0817	5.3481e-05	DCX	1641	1.9052	-2.6345
Alzheimer's Disease	TSC22D3	Q99576										Alzheimer's Disease	APH1A		Alzheimer's Disease	AD1						ND6	4541	1.5618	0.00055487	LOC283404	283404	1.9049	-1.9869
Alzheimer's Disease	EDNRA	P25101										Alzheimer's Disease	PSF		Alzheimer's Disease	APP						NDRG2	57447	1.2148	0.036736	RNMT	8731	1.9045	-2.3296
Alzheimer's Disease	EGF	P01133										Alzheimer's Disease	CGI-78		Alzheimer's Disease	A4						NDST3	9348	-1.1887	0.0041612	SIRT5	23408	1.9043	-2.0301
Alzheimer's Disease	DCP1B	Q8IZD4										Alzheimer's Disease	UNQ579/PRO1141		Alzheimer's Disease	AD1						NDUFA1	4694	-1.576	0.00025749	CUEDC2	79004	1.9041	-2.2762
Alzheimer's Disease	ENPEP	Q07075										Alzheimer's Disease	PSENEN		Alzheimer's Disease	APP	31664019					NDUFA12	55967	-1.2478	4.672e-06	RTN4RL1	146760	1.9039	-1.8088
Alzheimer's Disease	ERBB4	Q15303										Alzheimer's Disease	PEN2		Alzheimer's Disease	A4						NDUFA2	4695	-1.0592	8.5807e-06	NDEL1	81565	1.9037	-1.7202
Alzheimer's Disease	AKT2	P31751										Alzheimer's Disease	MDS033		Alzheimer's Disease	AD1						NDUFA4	4697	-1.0975	8.2712e-05	CD8A	925	1.9035	-1.6255
Alzheimer's Disease	F2RL1	P55085										Alzheimer's Disease	PSENEN		Alzheimer's Disease	APP	26967810					NDUFA5	4698	-1.1351	0.00010773	RRAGB	10325	1.9033	-1.358
Alzheimer's Disease	F12	P00748										Alzheimer's Disease	PEN2		Alzheimer's Disease	A4						NDUFA7	4701	-1.9879	0.00037763	GALR1	2587	1.9029	-1.7787
Alzheimer's Disease	FAAH	O00519										Alzheimer's Disease	MDS033		Alzheimer's Disease	AD1						NDUFA8	4702	-1.0297	8.0827e-05	PAFAH1B1	5048	1.9028	-1.4816
Alzheimer's Disease	FABP3	P05413										Alzheimer's Disease	APP	24034249	Alzheimer's Disease	APP	26967810					NDUFAB1	4706	-1.4863	8.5815e-07	LOC644976	644976	1.9024	-1.9494
Alzheimer's Disease	FAT1	Q14517										Alzheimer's Disease	A4		Alzheimer's Disease	A4						NDUFAF1	51103	-1.2952	0.00079179	KLHDC3	116138	1.9015	-2.3581
Alzheimer's Disease	FCGR3A	P08637										Alzheimer's Disease	AD1		Alzheimer's Disease	AD1						NDUFB4	4710	-1.0866	6.9485e-05	FAM98C	147965	1.9012	-2.5061
Alzheimer's Disease	FCGR3B	O75015										Alzheimer's Disease	APP	25528641	Alzheimer's Disease	APP	32541820					NDUFB5	4711	-1.2909	6.9443e-06	TM6SF1	53346	1.9006	-1.4096
Alzheimer's Disease	FDPS	P14324										Alzheimer's Disease	A4		Alzheimer's Disease	A4						NDUFB7	4713	-1.0343	0.0013989	IL13RA2	3598	1.9005	-1.5237
Alzheimer's Disease	FGFR3	P22607										Alzheimer's Disease	AD1		Alzheimer's Disease	AD1						NDUFC2-KCTD14///NDUFC2	100532726///4718	-1.3834	7.7347e-05	C14orf80	283643	1.9001	-2.4668
Alzheimer's Disease	LMTK2	Q8IWU2										Alzheimer's Disease	APP		Alzheimer's Disease	APP						NDUFS3	4722	-1.2483	0.00014146	TMED3	23423	1.8993	-2.0859
Alzheimer's Disease	NLGN1	Q8N2Q7										Alzheimer's Disease	A4		Alzheimer's Disease	A4						NDUFV2	4729	-1.3567	0.00075086	PEX16	9409	1.8993	-2.2475
Alzheimer's Disease	SBNO2	Q9Y2G9										Alzheimer's Disease	AD1		Alzheimer's Disease	AD1						NECAB1	64168	-1.8835	0.0068115	RBMX	27316	1.8992	-2.1096
Alzheimer's Disease	SHANK2	Q9UPX8										Alzheimer's Disease		21273426	Alzheimer's Disease	POTENTIAL	7588758					NECAP1	25977	-1.7045	0.00088209	TMEM70	54968	1.8989	-2.5662
Alzheimer's Disease	PAXIP1	Q6ZW49										Alzheimer's Disease	APP		Alzheimer's Disease	APP						NECTIN3	25945	-1.0988	0.0092716	PRSS12	8492	1.8986	-2.1129
Alzheimer's Disease	SPEN	Q96T58										Alzheimer's Disease			Alzheimer's Disease	A4						NEFH	4744	-1.2556	0.043657	LOC253962	253962	1.8984	-1.1601
Alzheimer's Disease	NCOA6	Q14686										Alzheimer's Disease	APP	22403062	Alzheimer's Disease	AD1						NEFL	4747	-1.4292	0.0098715	TTC9	23508	1.8984	-1.7601
Alzheimer's Disease	FLNA	P21333										Alzheimer's Disease	A4		Alzheimer's Disease	AP4M1	20230749					NEFM	4741	-1.2991	0.029176	CHMP4B	128866	1.8984	-2.2438
Alzheimer's Disease	DNMBP	Q6XZF7										Alzheimer's Disease	AD1		Alzheimer's Disease	MUARP2						NEGR1-IT1	100852409	1.0488	0.024578	TCERG1	10915	1.8981	-1.819
Alzheimer's Disease	NPTXR	O95502										Alzheimer's Disease	APP	32541820	Alzheimer's Disease	AP4M1						NELL2	4753	-1.3027	0.018756	PSMD10	5716	1.898	-1.6577
Alzheimer's Disease	PRND	Q9UKY0										Alzheimer's Disease	A4		Alzheimer's Disease	MUARP2						NETO1	81832	-1.6565	0.0024224	TUBGCP4	27229	1.8977	-1.495
Alzheimer's Disease	PPP1R15A	O75807										Alzheimer's Disease	AD1		Alzheimer's Disease							NEU1	4758	-1.2105	0.046579	MCHR1	2847	1.8976	-1.7599
Alzheimer's Disease	CIZ1	Q9ULV3										Alzheimer's Disease	APP		Alzheimer's Disease	CASP6	22433863					NEU4	129807	1.0648	0.018209	RDH14	57665	1.897	-2.2644
Alzheimer's Disease	TPSG1	Q9NRR2										Alzheimer's Disease	A4		Alzheimer's Disease	CASP6						NEUROD6	63974	-1.3791	0.018636	GPRASP2	114928	1.8969	-1.7938
Alzheimer's Disease	GGA1	Q9UJY5										Alzheimer's Disease	AD1		Alzheimer's Disease	MCH2						NFATC2	4773	1.291	0.04559	BCAP29	55973	1.8958	-1.3703
Alzheimer's Disease	GAS6	Q14393										Alzheimer's Disease	APP	31664019	Alzheimer's Disease	CASP6	22433863					NFIA	4774	1.7848	1.8432e-06	PTRH1	138428	1.8954	-2.8899
Alzheimer's Disease	GC	P02774										Alzheimer's Disease	A4		Alzheimer's Disease	CASP6						NFIC	4782	1.883	3.5635e-06	XTP3TPA	79077	1.8953	-2.0803
Alzheimer's Disease	AATF	Q9NY61										Alzheimer's Disease	AD1		Alzheimer's Disease	MCH2						NFKBIA	4792	1.0886	0.003053	SCML4	256380	1.8953	-2.1977
Alzheimer's Disease	GLB1	P16278										Alzheimer's Disease	APP	26967810	Alzheimer's Disease	APLP1	21715329					NFKBIE	4794	-1.097	0.0079398	MARK1	4139	1.895	-1.3911
Alzheimer's Disease	RBMS3	Q6XE24										Alzheimer's Disease	A4		Alzheimer's Disease	APLP1						NFU1	27247	-1.5151	0.0057028	SLC6A7	6534	1.8944	-1.8189
Alzheimer's Disease	GLO1	Q04760										Alzheimer's Disease	AD1		Alzheimer's Disease	APLP1	21715329					NHSL1	57224	1.3444	0.00035577	VPS35	55737	1.8938	-1.7413
Alzheimer's Disease	ANGPT1	Q15389										Alzheimer's Disease	APP	26967810	Alzheimer's Disease	APLP1						NIF3L1	60491	-1.1619	0.0076627	EHD3	30845	1.8934	-2.211
Alzheimer's Disease	CISD3	P0C7P0										Alzheimer's Disease	A4		Alzheimer's Disease	CASP6	30940883					NIT2	56954	-1.186	0.00029867	SUGT1L1	283507	1.8933	-1.9049
Alzheimer's Disease	ANGPT2	O15123										Alzheimer's Disease	AD1		Alzheimer's Disease	MCH2						NKAIN4	128414	1.5221	0.0014735	LOC387790	387790	1.8932	-2.7137
Alzheimer's Disease	GPR42	O15529										Alzheimer's Disease	APP	26967810	Alzheimer's Disease	CASP6						NKRF	55922	-1.0473	0.00014735	MRPL40	64976	1.8918	-1.8158
Alzheimer's Disease	GPX1	P07203										Alzheimer's Disease	A4		Alzheimer's Disease	MCH2						NKX2-2	4821	2.1155	0.00010214	NDUFS2	4720	1.8917	-1.5497
Alzheimer's Disease	GRB2	P62993										Alzheimer's Disease	AD1		Alzheimer's Disease	CASP6	30940883					NLN	57486	1.9859	2.3165e-07	DPYS	1807	1.8916	-1.7696
Alzheimer's Disease	GRIN1	Q05586										Alzheimer's Disease	POTENTIAL	7588758	Alzheimer's Disease	MCH2						NLRC5	84166	1.646	9.8328e-05	UCHL5	51377	1.8911	-1.2954
Alzheimer's Disease	PYCARD	Q9ULZ3										Alzheimer's Disease	APP		Alzheimer's Disease	CASP6						NLRP3	114548	-1.4744	0.0086116	CAMLG	819	1.8909	-1.9298
Alzheimer's Disease	CD274	Q9NZQ7										Alzheimer's Disease	A4		Alzheimer's Disease	MCH2						NME1	4830	-1.5809	2.0506e-05	KRT33B	3884	1.8909	-2.218
Alzheimer's Disease	CXCL1	P09341										Alzheimer's Disease	AD1		Alzheimer's Disease	TTR	27402536					NMU	10874	-1.994	0.00045695	LOC732014///LOC728170	732014///728170	1.8902	-2.2558
Alzheimer's Disease	GSTM3	P21266										Alzheimer's Disease	AP4M1	20230749	Alzheimer's Disease	PALB						NOMO3	408050	2.144	2.3875e-05	TTC8	123016	1.8897	-2.2442
Alzheimer's Disease	SLC40A1	Q9NP59										Alzheimer's Disease	MUARP2		Alzheimer's Disease	TTR	27402536					NOTCH2	4853	1.5483	0.0010146	UTP14A	10813	1.8896	-2.4891
Alzheimer's Disease	ANXA5	P08758										Alzheimer's Disease	AP4M1		Alzheimer's Disease	PALB						NOTCH2NL	388677	1.6153	2.0934e-05	CORT	1325	1.8895	-1.051
Alzheimer's Disease	HK1	P19367										Alzheimer's Disease	MUARP2		Alzheimer's Disease	UBE2K						NOX4	50507	-1.3735	0.0039155	KLC1	3831	1.8894	-1.2283
Alzheimer's Disease	HMGCS2	P54868										Alzheimer's Disease			Alzheimer's Disease	HIP2						NPAS3	64067	1.0297	0.0027283	NRN1	51299	1.8891	-1.3502
Alzheimer's Disease	APBA2	Q99767										Alzheimer's Disease	CASP6	22433863	Alzheimer's Disease	LIG						NPIPA5///NPIPB5///LOC613037///NPIPB4///NPIPB3	100288332///100132247///613037///440345///23117	1.697	0.0029305	IPO9	55705	1.8887	-1.6316
Alzheimer's Disease	HPS1	Q92902										Alzheimer's Disease	CASP6		Alzheimer's Disease	UBE2K						NPL	80896	1.0865	0.011191	GPR120	338557	1.8884	-1.3597
Alzheimer's Disease	APEX1	P27695										Alzheimer's Disease	MCH2		Alzheimer's Disease	HIP2						NPNT	255743	1.3096	0.037392	RMND1	55005	1.8884	-1.7924
Alzheimer's Disease	HTC2											Alzheimer's Disease	CASP6	22433863	Alzheimer's Disease	LIG						NPRL2	10641	-1.0023	0.002491	NME1	4830	1.8873	-2.0482
Alzheimer's Disease	HTR2C	P28335										Alzheimer's Disease	CASP6		Alzheimer's Disease	UBB						NR2F2	7026	1.6069	2.4124e-05	C14orf79	122616	1.8871	-2.1611
Alzheimer's Disease	GOLGA6A	Q9NYA3										Alzheimer's Disease	MCH2		Alzheimer's Disease	UBC						NR2F2-AS1	644192	1.8076	0.0034206	C18orf22	79863	1.887	-2.3968
Alzheimer's Disease	IGFBP7	Q16270										Alzheimer's Disease	TTR	27402536	Alzheimer's Disease	DPP10	25740212					NRBF2	29982	-1.2289	0.013368	PPT1	5538	1.8866	-1.952
Alzheimer's Disease	INPPL1	O15357										Alzheimer's Disease	PALB		Alzheimer's Disease	DPRP3						NREP	9315	-1.2426	7.9031e-07	EIF1B	10289	1.8865	-1.9956
Alzheimer's Disease	ITPR1	Q14643										Alzheimer's Disease	TTR	27402536	Alzheimer's Disease	KIAA1492						NRG1	3084	-2.2295	0.0017204	SFTPD	6441	1.8864	-2.2265
Alzheimer's Disease	JUN	P05412										Alzheimer's Disease	PALB		Alzheimer's Disease	DPP10						NRN1	51299	-1.4071	0.00073491	PHB2	11331	1.886	-1.7416
Alzheimer's Disease	MALAT1											Alzheimer's Disease	CASP6	30940883	Alzheimer's Disease	DPRP3						NRSN1	140767	-1.7361	0.00051638	PDZD3	79849	1.8854	-1.95
Alzheimer's Disease	L1CAM	P32004										Alzheimer's Disease	MCH2		Alzheimer's Disease	KIAA1492						NRXN2	9379	1.4188	0.0014881	RAB40C	57799	1.8852	-1.8849
Alzheimer's Disease	LAMP2	P13473										Alzheimer's Disease	CASP6		Alzheimer's Disease	QPCT	30132075					NRXN3	9369	-1.3812	0.0099079	RHEB	6009	1.8845	-1.9187
Alzheimer's Disease	LHCGR	P22888										Alzheimer's Disease	MCH2		Alzheimer's Disease	QPCT						NSA2	10412	-1.0246	0.00035812	C5orf22	55322	1.8843	-1.6142
Alzheimer's Disease	LIF	P15018										Alzheimer's Disease	CASP6	30940883	Alzheimer's Disease	BCHE						NSF	4905	1.0878	0.00027362	C12orf29	91298	1.8835	-1.4849
Alzheimer's Disease	LMNA	P02545										Alzheimer's Disease	MCH2		Alzheimer's Disease	CHE1						NSG1	27065	-1.4073	0.0016794	CCDC91	55297	1.8823	-1.337
Alzheimer's Disease	LMNB1	P20700										Alzheimer's Disease	CASP6		Alzheimer's Disease	BCHE						NSUN6	221078	1.7256	3.1959e-06	MAP3K9	4293	1.8823	-1.6643
Alzheimer's Disease	CHCHD10	Q8WYQ3										Alzheimer's Disease	MCH2		Alzheimer's Disease	CHE1						NTN4	59277	-1.4303	0.00034239	ASMTL	8623	1.8822	-2.6893
Alzheimer's Disease	LOX	P28300										Alzheimer's Disease	APLP1	21715329	Alzheimer's Disease	GRK5	26032409					NTNG1	22854	-1.2726	0.015633	TNN	63923	1.8819	-1.4793
Alzheimer's Disease	LYZ	P61626										Alzheimer's Disease	APLP1		Alzheimer's Disease	GPRK5						NUDT11	55190	-1.4779	0.0075019	UBXD6	7993	1.8813	-1.7534
Alzheimer's Disease	MIR181C											Alzheimer's Disease	APLP1	21715329	Alzheimer's Disease	GRK5						NUDT2	318	-1.6331	0.0087627	PGRMC1	10857	1.8808	-2.1748
Alzheimer's Disease	MIR188											Alzheimer's Disease	APLP1		Alzheimer's Disease	GPRK5						NUDT9	53343	-1.0432	0.0014206	TRAPPC1	58485	1.8807	-2.3553
Alzheimer's Disease	MIR200A											Alzheimer's Disease	UBE2K		Alzheimer's Disease	GRK5	26032409					NUMBL	9253	1.4937	4.672e-06	LOC202781	202781	1.8799	-2.0112
Alzheimer's Disease	MIR200B											Alzheimer's Disease	HIP2		Alzheimer's Disease	GPRK5						NUP155	9631	-1.0785	0.039896	TMLHE	55217	1.8799	-2.3312
Alzheimer's Disease	MIR26B											Alzheimer's Disease	LIG		Alzheimer's Disease	GRK5						NUPL2	11097	-1.5923	0.00055457	C9orf23	138716	1.8789	-2.1917
Alzheimer's Disease	ARRB2	P32121										Alzheimer's Disease	UBE2K		Alzheimer's Disease	GPRK5						NUTM2B-AS1///NUTM2A-AS1	101060691///728190	1.1707	0.011743	MAPK10	5602	1.8788	-1.6192
Alzheimer's Disease	STS	P08842										Alzheimer's Disease	HIP2		Alzheimer's Disease							NVL	4931	-2.243	0.0013087	NT5M	56953	1.8785	-1.7853
Alzheimer's Disease	MBP	P02686										Alzheimer's Disease	LIG		Alzheimer's Disease	IGHG1						NWD2	57495	-1.6657	0.0085882	SBK1	388228	1.8784	-2.7716
Alzheimer's Disease	MECP2	P51608										Alzheimer's Disease	UBB		Alzheimer's Disease							NXPH1	30010	-1.198	0.041282	SKAP2	8935	1.8782	-1.6176
Alzheimer's Disease	MEOX2	P50222										Alzheimer's Disease	UBC		Alzheimer's Disease	IGKC						NXPH2	11249	-2.1089	0.00061379	FNDC4	64838	1.8778	-1.8065
Alzheimer's Disease	MYD88	Q99836										Alzheimer's Disease	DPP10	25740212	Alzheimer's Disease	BPTF						NXT1	29107	-1.2657	0.01285	ATPBD1B	54707	1.8778	-2.3474
Alzheimer's Disease	NEFM	P07197										Alzheimer's Disease	DPRP3		Alzheimer's Disease	FAC1						OCA2	4948	-1.817	0.00098692	C6orf114	85411	1.8775	-1.7463
Alzheimer's Disease	NEUROD1	Q13562										Alzheimer's Disease	KIAA1492		Alzheimer's Disease	FALZ						OCIAD1	54940	1.5351	1.4353e-05	SEZ6L2	26470	1.877	-1.7199
Alzheimer's Disease	ACO1	P21399										Alzheimer's Disease	DPP10		Alzheimer's Disease	BPTF						OCIAD2	132299	-1.1653	0.010212	LOC91893	91893	1.8767	-2.1935
Alzheimer's Disease	NPPA	P01160										Alzheimer's Disease	DPRP3		Alzheimer's Disease	FAC1						OIP5-AS1	729082	-1.2372	2.1592e-05	TCEAL3	85012	1.8764	-1.9682
Alzheimer's Disease	NPTX1	Q15818										Alzheimer's Disease	KIAA1492		Alzheimer's Disease	FALZ						OLFM3	118427	-2.032	0.0026108	PLS1	5357	1.8747	-1.8763
Alzheimer's Disease	NTS	P30990										Alzheimer's Disease	BCHE		Alzheimer's Disease							OLFM4	10562	-1.8354	0.0022946	CHCHD2	51142	1.8746	-1.9585
Alzheimer's Disease	OPRD1	P41143										Alzheimer's Disease	CHE1		Alzheimer's Disease	BPTF						OLIG1	116448	1.093	0.015938	C12orf54	121273	1.8743	-2.5562
Alzheimer's Disease	OPRK1	P41145										Alzheimer's Disease	BCHE		Alzheimer's Disease	FAC1						ONECUT2	9480	-1.2182	0.026265	BLOC1S2	282991	1.874	-2.1451
Alzheimer's Disease	ORM1	P02763										Alzheimer's Disease	CHE1		Alzheimer's Disease	FALZ						OPHN1	4983	1.0957	0.00075595	ZWILCH	55055	1.8736	-1.8982
Alzheimer's Disease	P2RY1	P47900										Alzheimer's Disease	QPCT	30132075	Alzheimer's Disease	BPTF						OPN3	23596	-1.651	0.00065349	CSNK2A1	1457	1.8736	-1.5929
Alzheimer's Disease	PCK1	P35558										Alzheimer's Disease	QPCT		Alzheimer's Disease	FAC1						OR2L13	284521	-1.7354	0.0044851	PCDHA6	56142	1.8735	-1.8233
Alzheimer's Disease	PCNA	P12004										Alzheimer's Disease			Alzheimer's Disease	FALZ						OR51B4	79339	-1.09	0.031755	RBKS	64080	1.8733	-2.2698
Alzheimer's Disease	CHCHD2	Q9Y6H1										Alzheimer's Disease	IGHG1		Alzheimer's Disease	BPTF						OR8G1	26494	-1.3974	0.034575	LOC285431	285431	1.8732	-2.6945
Alzheimer's Disease	SDF4	Q9BRK5										Alzheimer's Disease			Alzheimer's Disease	FAC1						ORAI2	80228	1.3415	1.6261e-05	GPRASP1	9737	1.8729	-1.6327
Alzheimer's Disease	GOLM1	Q8NBJ4										Alzheimer's Disease	IGKC		Alzheimer's Disease	FALZ						ORC3	23595	-1.0026	0.0026386	SLC25A36	55186	1.8724	-1.8025
Alzheimer's Disease	PER1	O15534										Alzheimer's Disease	GRK5	26032409	Alzheimer's Disease	BPTF						ORC4	5000	-1.0309	0.00039852	GLCE	26035	1.8722	-1.2549
Alzheimer's Disease	PLD2	O14939										Alzheimer's Disease	GPRK5		Alzheimer's Disease	FAC1						OSBPL3	26031	-2.0023	0.00040765	PCDHA5	56143	1.8714	-1.7265
Alzheimer's Disease	PLXNA2	O75051										Alzheimer's Disease	GRK5		Alzheimer's Disease	FALZ						OSMR	9180	1.2759	0.020793	LOC157503	157503	1.8705	-1.4877
Alzheimer's Disease	DDIT4	Q9NX09										Alzheimer's Disease	GPRK5		Alzheimer's Disease	BPTF						OSTF1	26578	-1.6384	0.0052295	ZNF425	155054	1.8705	-2.4819
Alzheimer's Disease	PPARD	Q03181										Alzheimer's Disease	GRK5	26032409	Alzheimer's Disease	FAC1						OTOGL	283310	-1.9215	0.00076717	POPDC3	64208	1.8702	-2.0995
Alzheimer's Disease	AVP	P01185										Alzheimer's Disease	GPRK5		Alzheimer's Disease	FALZ						OVOL2	58495	-1.135	0.00072095	C1orf173	127254	1.8691	-1.8328
Alzheimer's Disease	SBNO1	A3KN83										Alzheimer's Disease	GRK5		Alzheimer's Disease	BPTF						OXNAD1	92106	-1.1605	0.0067647	CNPY2	10330	1.8689	-2.1079
Alzheimer's Disease	RCBTB1	Q8NDN9										Alzheimer's Disease	GPRK5		Alzheimer's Disease	FAC1						OXR1	55074	-1.5049	5.4585e-05	TUBB4	10382	1.8687	-1.9981
Alzheimer's Disease	PPP3R1	P63098										Alzheimer's Disease	BPTF		Alzheimer's Disease	FALZ						OXSM	54995	-1.0307	0.024942	PAH	5053	1.8683	-1.358
Alzheimer's Disease	PAG1	Q9NWQ8										Alzheimer's Disease	FAC1		Alzheimer's Disease	BPTF	32588860					P2RX5-TAX1BP3///TAX1BP3	100533970///30851	1.598	9.603e-06	TRIM37	4591	1.8683	-2.1024
Alzheimer's Disease	MAP2K1	Q02750										Alzheimer's Disease	FALZ		Alzheimer's Disease	FAC1						P2RY1	5028	1.1537	0.034267	ZNHIT4	83444	1.8682	-2.8553
Alzheimer's Disease	MAP2K2	P36507										Alzheimer's Disease	BPTF		Alzheimer's Disease	FALZ						P2RY6	5031	1.3263	0.01571	LOC81691	81691	1.8679	-2.1612
Alzheimer's Disease	PRL	P01236										Alzheimer's Disease	FAC1		Alzheimer's Disease	BPTF						PACS2	23241	1.1829	7.9031e-07	MRPL24	79590	1.8675	-2.6019
Alzheimer's Disease	CTNNBL1	Q8WYA6										Alzheimer's Disease	FALZ		Alzheimer's Disease	FAC1						PADI2	11240	1.0326	0.0041792	GRIPAP1	56850	1.8675	-2.7892
Alzheimer's Disease	PROS1	P07225										Alzheimer's Disease	BPTF		Alzheimer's Disease	FALZ						PAIP2	51247	-1.2948	3.1441e-05	TIMM8B	26521	1.867	-2.3597
Alzheimer's Disease	RETN	Q9HD89										Alzheimer's Disease	FAC1		Alzheimer's Disease	BPTF	32588860					PAK1	5058	-1.7388	2.8618e-05	CDH10	1008	1.8649	-2.1025
Alzheimer's Disease	PNO1	Q9NRX1										Alzheimer's Disease	FALZ		Alzheimer's Disease	FAC1						PALD1	27143	1.5993	0.00072095	LOC554202	554202	1.8648	-2.2724
Alzheimer's Disease	PCBP4	P57723										Alzheimer's Disease	BPTF		Alzheimer's Disease	FALZ						PALLD	23022	1.0083	0.0063158	IGFALS	3483	1.8647	-2.5191
Alzheimer's Disease	BACH1	O14867										Alzheimer's Disease	FAC1		Alzheimer's Disease	BPTF						PAOX	196743	1.1974	0.00015189	HNRPA1L-2///HNRNPA1	664709///3178	1.8646	-2.4442
Alzheimer's Disease	BAG1	Q99933										Alzheimer's Disease	FALZ		Alzheimer's Disease	FAC1						PAPSS1	9061	-1.0207	0.01373	TRIM45	80263	1.8629	-2.0591
Alzheimer's Disease	PTGDS	P41222										Alzheimer's Disease	BPTF		Alzheimer's Disease	FALZ						PAQR6	79957	1.1821	0.041223	RQCD1	9125	1.8627	-1.587
Alzheimer's Disease	CFAP97	Q9P2B7										Alzheimer's Disease	FAC1		Alzheimer's Disease	BPTF	32588860					PARP10	84875	1.7019	5.1468e-06	SPA17	53340	1.8624	-1.8549
Alzheimer's Disease	ACE2	Q9BYF1										Alzheimer's Disease	FALZ		Alzheimer's Disease	FAC1						PARP11	57097	1.2177	0.00055799	SPEF1	25876	1.862	-1.432
Alzheimer's Disease	NPS	P0C0P6										Alzheimer's Disease	BPTF		Alzheimer's Disease	FALZ						PARP2	10038	-1.2373	4.3581e-05	ASTN1	460	1.862	-2.4605
Alzheimer's Disease	RBP4	P02753										Alzheimer's Disease	FAC1		Alzheimer's Disease	BPTF						PART1	25859	-2.0715	2.6112e-06	C4orf27	54969	1.8617	-1.7248
Alzheimer's Disease	OPN1LW	P04000										Alzheimer's Disease	FALZ		Alzheimer's Disease	FAC1						PAWR	5074	1.1032	0.0036253	ZNF215	7762	1.8616	-1.7824
Alzheimer's Disease	RELA	Q04206										Alzheimer's Disease			Alzheimer's Disease	FALZ						PAX5	5079	1.0172	0.039322	LOC645688	645688	1.8615	-2.5794
Alzheimer's Disease	RGS2	P41220										Alzheimer's Disease	BPTF	32588860	Alzheimer's Disease	APP	24390130					PAXIP1-AS2	100132707	1.523	0.0014077	EXO1	9156	1.861	-1.9978
Alzheimer's Disease	RGS4	P49798										Alzheimer's Disease	FAC1		Alzheimer's Disease	A4						PBXIP1	57326	1.4972	0.0024273	FLJ20021	90024	1.86	-2.1699
Alzheimer's Disease	ROCK1	Q13464										Alzheimer's Disease	FALZ		Alzheimer's Disease	AD1						PCAT19	100505495	1.002	0.027576	SCOC	60592	1.8596	-1.8629
Alzheimer's Disease	CTXN3	Q4LDR2										Alzheimer's Disease	BPTF		Alzheimer's Disease	APP	24390130					PCDH7	5099	-1.0767	0.012221	BOLA1	51027	1.8596	-2.0573
Alzheimer's Disease	RPS6	P62753										Alzheimer's Disease	FAC1		Alzheimer's Disease	A4						PCDH8	5100	-1.5365	0.035182	CCDC44	51204	1.8594	-2.5002
Alzheimer's Disease	RPS6KB1	P23443										Alzheimer's Disease	FALZ		Alzheimer's Disease	AD1						PCDHB2	56133	-1.2125	0.04769	PTP4A1	7803	1.8593	-1.1649
Alzheimer's Disease	RXRA	P19793										Alzheimer's Disease	BPTF	32588860	Alzheimer's Disease	APP	28570778					PCDHGA1///PCDHGA2///PCDHGA3///PCDHGA4///PCDHGA5///PCDHGA6///PCDHGA7///PCDHGA9///PCDHGA10///PCDHGA11///PCDHGB1///PCDHGB2///PCDHGB3///PCDHGB5///PCDHGB6///PCDHGB7///PCDHGC4///PCDHGC5///PCDHGA12///PCDHGA8///PCDHGB4///PCDHGC3	56114///56113///56112///56111///56110///56109///56108///56107///56106///56105///56104///56103///56102///56101///56100///56099///56098///56097///26025///9708///8641///5098	1.0222	8.8895e-05	EAF2	55840	1.8589	-1.9887
Alzheimer's Disease	RYR2	Q92736										Alzheimer's Disease	FAC1		Alzheimer's Disease	A4						PCDHGA4	56111	1.2664	0.00068603	NUPL2	11097	1.8587	-1.8609
Alzheimer's Disease	RYR3	Q15413										Alzheimer's Disease	FALZ		Alzheimer's Disease	AD1						PCDHGA8	9708	1.2002	0.040991	VKORC1L1	154807	1.8586	-1.9023
Alzheimer's Disease	SAA1	P0DJI8										Alzheimer's Disease	BPTF		Alzheimer's Disease	APP	31350392					PCP4	5121	-1.8291	2.2692e-05	RPA3	6119	1.8581	-2.013
Alzheimer's Disease	ATXN2	Q99700										Alzheimer's Disease	FAC1		Alzheimer's Disease	A4						PCP4L1	654790	-1.0337	0.010467	NDN	4692	1.858	-1.5191
Alzheimer's Disease	SCD	O00767										Alzheimer's Disease	FALZ		Alzheimer's Disease	AD1						PCSK1	5122	-3.232	2.9718e-06	LSM11	134353	1.858	-1.8059
Alzheimer's Disease	SRL	Q86TD4										Alzheimer's Disease	APP	24390130	Alzheimer's Disease	BPTF	22464331					PCSK5	5125	1.6413	4.136e-05	C8orf34	116328	1.8579	-1.9349
Alzheimer's Disease	CCL3	P10147										Alzheimer's Disease	A4		Alzheimer's Disease	FAC1						PCYOX1	51449	-1.082	1.8228e-05	VLDLR	7436	1.8575	-1.4131
Alzheimer's Disease	SFPQ	P23246										Alzheimer's Disease	AD1		Alzheimer's Disease	FALZ						PCYOX1L	78991	-1.0845	0.0022188	KIAA1467	57613	1.8575	-1.5121
Alzheimer's Disease	SGCA	Q16586										Alzheimer's Disease	APP	24390130	Alzheimer's Disease	BPTF						PDCD2L	84306	-1.3157	0.0003274	SELI	85465	1.8575	-2.0689
Alzheimer's Disease	SHBG	P04278										Alzheimer's Disease	A4		Alzheimer's Disease	FAC1						PDCD6	10016	1.5622	2.4005e-05	ZNF132	7691	1.8575	-2.6098
Alzheimer's Disease	GORASP1	Q9BQQ3										Alzheimer's Disease	AD1		Alzheimer's Disease	FALZ						PDCL	5082	1.1451	0.001126	C17orf72	92340	1.8572	-1.531
Alzheimer's Disease	SKIL	P12757										Alzheimer's Disease	APP	31350392	Alzheimer's Disease	TNFRSF21	21463639					PDE10A	10846	-1.2704	0.017738	hCG_1985469	388327	1.8567	-1.5461
Alzheimer's Disease	SLC6A2	P23975										Alzheimer's Disease	A4		Alzheimer's Disease	DR6						PDE3A	5139	1.7366	0.0040853	COL6A6	131873	1.8564	-1.7377
Alzheimer's Disease	OCM	P0CE72										Alzheimer's Disease	AD1		Alzheimer's Disease	UNQ437/PRO868						PDE6H	5149	-1.814	0.001403	CHRNA3	1136	1.8556	-1.9018
Alzheimer's Disease	HNRNPA1P10											Alzheimer's Disease	APP	28570778	Alzheimer's Disease	TNFRSF21						PDK1	5163	-1.2137	0.010802	PCDHA2	56146	1.8555	-1.7298
Alzheimer's Disease	SPP1	P10451										Alzheimer's Disease	A4		Alzheimer's Disease	DR6						PDK3	5165	-1.377	2.1584e-05	RBM3	5935	1.8549	-1.3407
Alzheimer's Disease	BRS3	P32247										Alzheimer's Disease	AD1		Alzheimer's Disease	UNQ437/PRO868						PDLIM4	8572	1.4175	0.012038	TCEAL1	9338	1.8549	-1.8473
Alzheimer's Disease	TAC1	P20366										Alzheimer's Disease			Alzheimer's Disease	BPTF						PDP1	54704	-1.359	0.0050427	SAMD4B	55095	1.8543	-2.4205
Alzheimer's Disease	TAP2	Q03519										Alzheimer's Disease			Alzheimer's Disease	FAC1						PDZK1	5174	-1.5308	0.022395	ANAPC11	51529	1.854	-2.2112
Alzheimer's Disease	TAT	P17735										Alzheimer's Disease			Alzheimer's Disease	FALZ						PDZK1IP1	10158	1.2289	0.03043	VPS26B	112936	1.8539	-2.0388
Alzheimer's Disease	CNTN2	Q02246										Alzheimer's Disease	BPTF	22464331	Alzheimer's Disease	BPTF						PDZRN3-AS1	101927249	-1.2116	0.024872	FAM116B	414918	1.8537	-2.2556
Alzheimer's Disease	TERT	O14746										Alzheimer's Disease	FAC1		Alzheimer's Disease	FAC1						PECAM1	5175	1.1269	0.028605	C2orf25	27249	1.8536	-1.6305
Alzheimer's Disease	TGFBR2	P37173										Alzheimer's Disease	FALZ		Alzheimer's Disease	FALZ						PECR	55825	1.1557	0.013938	ADD2	119	1.8535	-1.2499
Alzheimer's Disease	TIMP2	P16035										Alzheimer's Disease	BPTF		Alzheimer's Disease	BPTF						PEX1	5189	-1.0581	0.029324	MRPL54	116541	1.8533	-2.1749
Alzheimer's Disease	TLE1	Q04724										Alzheimer's Disease	FAC1		Alzheimer's Disease	FAC1						PEX11B	8799	-1.1815	0.0018689	RNF41	10193	1.8532	-2.0391
Alzheimer's Disease	TM7SF2	O76062										Alzheimer's Disease	FALZ		Alzheimer's Disease	FALZ						PF4	5196	1.2146	0.01493	DPP6	1804	1.8525	-1.5987
Alzheimer's Disease	TP73	O15350										Alzheimer's Disease	BPTF		Alzheimer's Disease	BPTF						PFDN1	5201	-1.1391	0.013799	SPINK2	6691	1.8525	-1.797
Alzheimer's Disease	TPH1	P17752										Alzheimer's Disease	FAC1		Alzheimer's Disease	FAC1						PFKFB3	5209	1.0462	0.00021539	GABARAPL2	11345	1.8524	-1.9569
Alzheimer's Disease	TPT1	P13693										Alzheimer's Disease	FALZ		Alzheimer's Disease	FALZ						PGF	5228	2.2554	8.2763e-09	LYRM4	57128	1.8524	-2.4385
Alzheimer's Disease	TSC2	P49815										Alzheimer's Disease	BPTF		Alzheimer's Disease	BPTF						PGGHG	80162	1.3	0.00076304	PDS5B	23047	1.8521	-1.6592
Alzheimer's Disease	CCR2	P41597										Alzheimer's Disease	FAC1		Alzheimer's Disease	FAC1						PGK1	5230	-1.1931	7.2245e-05	NRBP1	29959	1.8515	-1.9257
Alzheimer's Disease	TXN	P10599										Alzheimer's Disease	FALZ		Alzheimer's Disease	FALZ						PGM2L1	283209	-1.7394	0.0039248	KLHDC5	57542	1.8513	-1.3018
Alzheimer's Disease	UBE2I	P63279										Alzheimer's Disease	BPTF		Alzheimer's Disease	BPTF						PHB	5245	-1.2285	0.017308	CIAO1	9391	1.8509	-2.102
Alzheimer's Disease	BEST1	O76090										Alzheimer's Disease	FAC1		Alzheimer's Disease	FAC1						PHLDA2	7262	-1.6048	0.040181	TYRP1	7306	1.8508	-1.7835
Alzheimer's Disease	TRPV1	Q8NER1										Alzheimer's Disease	FALZ		Alzheimer's Disease	FALZ						PHLPP1	23239	1.2569	5.9296e-05	PCDHA10	56139	1.8507	-1.7334
Alzheimer's Disease	XK	P51811										Alzheimer's Disease	BPTF		Alzheimer's Disease	BPTF						PHTF1	10745	-1.5541	0.00098353	PDE8B	8622	1.8505	-1.8916
Alzheimer's Disease	YY1	P25490										Alzheimer's Disease	FAC1		Alzheimer's Disease	FAC1						PHYHD1	254295	1.7522	0.0013929	DDEF2	8853	1.8505	-1.548
Alzheimer's Disease	CAD	P27708										Alzheimer's Disease	FALZ		Alzheimer's Disease	FALZ						PHYHIPL	84457	-1.4044	6.6295e-05	SORBS2	8470	1.8501	-1.4786
Alzheimer's Disease	EFHD2	Q96C19										Alzheimer's Disease	BPTF		Alzheimer's Disease	BPTF						PIDD1	55367	1.487	3.3602e-05	C6orf66	29078	1.8499	-1.5109
Alzheimer's Disease	CALCA	P01258;P06881										Alzheimer's Disease	FAC1		Alzheimer's Disease	FAC1						PIEZO2	63895	1.065	0.0059882	LOC729538	729538	1.8495	-2.0059
Alzheimer's Disease	ECHDC3	Q96DC8										Alzheimer's Disease	FALZ		Alzheimer's Disease	FALZ						PIGN	23556	-1.391	0.0094739	CNTNAP2	26047	1.8494	-1.7487
Alzheimer's Disease	RIN3	Q8TB24										Alzheimer's Disease	BPTF		Alzheimer's Disease	BPTF						PIGP	51227	-1.5031	0.00031621	C8orf40	114926	1.8493	-1.9248
Alzheimer's Disease	CALM2	P0DP23;P0DP24;P0DP25										Alzheimer's Disease	FAC1		Alzheimer's Disease	FAC1						PIGT	51604	1.0556	0.0049396	CLTA	1211	1.8488	-1.6183
Alzheimer's Disease	ANP32A	P39687										Alzheimer's Disease	FALZ		Alzheimer's Disease	FALZ						PIP5K1B	8395	-1.2978	0.00031957	SKP1	6500	1.8485	-2.4682
Alzheimer's Disease	TAM											Alzheimer's Disease	BPTF		Alzheimer's Disease	BPTF						PKI55	150967	-1.1319	0.022048	BNIP3	664	1.8482	-1.5003
Alzheimer's Disease	CAPN2	P17655										Alzheimer's Disease	FAC1		Alzheimer's Disease	FAC1						PKN3	29941	1.2047	0.040298	FGF13	2258	1.848	-1.3492
Alzheimer's Disease	CASP2	P42575										Alzheimer's Disease	FALZ		Alzheimer's Disease	FALZ						PKNOX2	63876	-1.0395	0.0007563	SH3RF1	57630	1.8476	-1.9547
Alzheimer's Disease	CASP4	P49662										Alzheimer's Disease	BPTF		Alzheimer's Disease	BPTF						PLA2G4A	5321	-1.6217	0.022734	EML1	2009	1.8476	-1.4652
Alzheimer's Disease	PPP1R1B	Q9UD71										Alzheimer's Disease	FAC1		Alzheimer's Disease	FAC1						PLA2G7	7941	-1.0936	0.014769	OVOL2	58495	1.8474	-1.2018
Alzheimer's Disease	SYVN1	Q86TM6										Alzheimer's Disease	FALZ		Alzheimer's Disease	FALZ						PLCB2	5330	1.1998	0.0035472	OR2T34	127068	1.8468	-1.9093
Alzheimer's Disease	MAK16	Q9BXY0										Alzheimer's Disease	BPTF		Alzheimer's Disease	BPTF						PLCB3	5331	1.1688	0.0064095	H2AFZP2	346990	1.8467	-1.7304
Alzheimer's Disease	TNFSF10	P50591										Alzheimer's Disease	FAC1		Alzheimer's Disease	FAC1						PLCG1-AS1	101927117	1.2295	0.0051556	DLEU7	220107	1.8462	-1.4811
Alzheimer's Disease	SPHK1	Q9NYA1										Alzheimer's Disease	FALZ		Alzheimer's Disease	FALZ						PLCL2	23228	-1.133	0.0010165	CHRNB3	1142	1.8461	-1.9421
Alzheimer's Disease	LPAR2	Q9HBW0										Alzheimer's Disease	BPTF		Alzheimer's Disease	S100beta	12480931					PLEKHH3	79990	1.262	0.0060164	RNF11	26994	1.8459	-1.8795
Alzheimer's Disease	PPIG	Q13427										Alzheimer's Disease	FAC1		Alzheimer's Disease	S100B						PLEKHM1	9842	1.0644	9.1338e-05	SVOP	55530	1.8457	-1.3762
Alzheimer's Disease	NRXN3	Q9HDB5;Q9Y4C0										Alzheimer's Disease	FALZ		Alzheimer's Disease							PLIN4	729359	1.2437	0.027827	FUNDC1	139341	1.8454	-2.4866
Alzheimer's Disease	MED23	Q9ULK4										Alzheimer's Disease	BPTF		Alzheimer's Disease	BACE1	22954357					PLOD2	5352	1.1917	0.00024258	OR13C9	286362	1.8453	-2.8698
Alzheimer's Disease	MAPK8IP1	Q9UQF2										Alzheimer's Disease	FAC1		Alzheimer's Disease	BACE						PLS1	5357	-1.3004	0.014244	RAB40A	142684	1.8452	-1.8549
Alzheimer's Disease	CD38	P28907										Alzheimer's Disease	FALZ		Alzheimer's Disease	KIAA1149						PLSCR4	57088	1.0476	0.010053	LOC645700	645700	1.8452	-2.476
Alzheimer's Disease	BAG3	O95817										Alzheimer's Disease	BPTF		Alzheimer's Disease	BACE1						PLXNB1	5364	2.0858	0.0027208	GOT1	2805	1.8451	-1.2893
Alzheimer's Disease	PTGES	O14684										Alzheimer's Disease	FAC1		Alzheimer's Disease	BACE						PLXNB2	23654	1.1354	0.012288	ZNF677	342926	1.8448	-3.0496
Alzheimer's Disease	APBA3	O96018										Alzheimer's Disease	FALZ		Alzheimer's Disease	KIAA1149						PMP2	5375	1.5534	0.00015163	FLJ10781	55228	1.8446	-1.8297
Alzheimer's Disease	PRDX6	P30041										Alzheimer's Disease	BPTF		Alzheimer's Disease	APCS	16036920					PNLIPRP3	119548	-1.8118	0.0026496	HSD17B8	7923	1.8443	-2.2222
Alzheimer's Disease	CARTPT	Q16568										Alzheimer's Disease	FAC1		Alzheimer's Disease	PTX2						PNMA2	10687	-1.2923	0.003504	FLJ11184	55319	1.8433	-1.8795
Alzheimer's Disease	CD69	Q07108										Alzheimer's Disease	FALZ		Alzheimer's Disease	APCS	16036920					PNMAL1	55228	-1.1831	0.0057639	SLC7A14	57709	1.8433	-2.1817
Alzheimer's Disease	CD74	P04233										Alzheimer's Disease	BPTF		Alzheimer's Disease	PTX2						PNOC	5368	-1.9596	0.0023074	GRM7	2917	1.8425	-1.907
Alzheimer's Disease	SNAP91	O60641										Alzheimer's Disease	FAC1		Alzheimer's Disease	APCS	16036920					PODXL2	50512	-1.0479	0.04125	CDH12	1010	1.8421	-2.088
Alzheimer's Disease	SV2A	Q7L0J3										Alzheimer's Disease	FALZ		Alzheimer's Disease	PTX2						POLE4	56655	-1.0294	0.011714	GCNT1	2650	1.842	-1.5397
Alzheimer's Disease	CDH1	P12830										Alzheimer's Disease	TNFRSF21	21463639	Alzheimer's Disease	BACE1	26195137					POLR1B	84172	1.5183	7.9031e-07	PKIG	11142	1.842	-2.3062
Alzheimer's Disease	ACOT8	O14734										Alzheimer's Disease	DR6		Alzheimer's Disease	BACE						POLR2J4	84820	1.2663	0.0027438	NARS	4677	1.8419	-2.2184
Alzheimer's Disease	BCL2L11	O43521										Alzheimer's Disease	UNQ437/PRO868		Alzheimer's Disease	KIAA1149						POLR2K	5440	-1.0339	7.2424e-05	CHP	11261	1.8418	-1.3662
Alzheimer's Disease	TMED7-TICAM2	Q86XR7;Q9Y3B3										Alzheimer's Disease	TNFRSF21		Alzheimer's Disease	BACE1						POLR3C	10623	-1.9244	0.00035577	PCDHA1	56147	1.8417	-1.6801
Alzheimer's Disease	TOM1	O60784										Alzheimer's Disease	DR6		Alzheimer's Disease	BACE						POLR3F	10621	-1.1733	0.030103	ING3	54556	1.8413	-1.7044
Alzheimer's Disease	ARMCX5-GPRASP2	Q96D09										Alzheimer's Disease	UNQ437/PRO868		Alzheimer's Disease	KIAA1149						POLR3K	51728	-1.1759	0.010716	OGFOD1	55239	1.8408	-2.3546
Alzheimer's Disease	NR1H3	Q13133										Alzheimer's Disease	BPTF	32588860	Alzheimer's Disease	BACE1	26195137					POM121L9P	29774	1.4984	0.028834	DCUN1D5	84259	1.8406	-1.4567
Alzheimer's Disease	LRPPRC	P42704										Alzheimer's Disease	FAC1		Alzheimer's Disease	BACE						POP4	10775	-1.1634	0.00041567	WNT10B	7480	1.8399	-2.1424
Alzheimer's Disease	PDIA6	Q15084										Alzheimer's Disease	FALZ		Alzheimer's Disease	KIAA1149						POP7	10248	-1.0488	0.00028488	GPAA1	8733	1.8398	-3.0602
Alzheimer's Disease	SORBS3	O60504										Alzheimer's Disease	BPTF		Alzheimer's Disease	BACE1						PP12719	100653022	1.9889	9.2048e-05	MSL-1	339287	1.8392	-1.7685
Alzheimer's Disease	TRIM13	O60858										Alzheimer's Disease	FAC1		Alzheimer's Disease	BACE						PPA1	5464	-1.0305	0.00029555	KCNAB3	9196	1.839	-1.9898
Alzheimer's Disease	FLOT1	O75955										Alzheimer's Disease	FALZ		Alzheimer's Disease	KIAA1149						PPARA	5465	1.365	0.001403	LOC387856	387856	1.8387	-1.6194
Alzheimer's Disease	KCNMB2	Q9Y691										Alzheimer's Disease	GALNT2	29061849	Alzheimer's Disease	BACE1	26195137					PPARD	5467	1.2618	3.6208e-06	NTN4	59277	1.8386	-1.6689
Alzheimer's Disease	CDKN1A	P38936										Alzheimer's Disease	GALNT2		Alzheimer's Disease	BACE						PPARGC1A	10891	-1.1371	0.0099155	MNAT1	4331	1.8382	-2.5324
Alzheimer's Disease	CDKN1B	P46527										Alzheimer's Disease	BACE1	22954357	Alzheimer's Disease	KIAA1149						PPCS	79717	-1.015	0.02286	UROD	7389	1.8382	-2.5847
Alzheimer's Disease	CBSL	P0DN79;P35520										Alzheimer's Disease	BACE		Alzheimer's Disease	BACE1						PPEF1	5475	-2.5464	2.5407e-05	MGC42090	256130	1.838	-1.7928
Alzheimer's Disease	TPTEP2-CSNK1E	P49674										Alzheimer's Disease	KIAA1149		Alzheimer's Disease	BACE						PPFIA3	8541	1.0009	0.00059565	CRHBP	1393	1.8379	-1.1577
Alzheimer's Disease	SIRPB1	O00241;Q5TFQ8										Alzheimer's Disease	BACE1		Alzheimer's Disease	KIAA1149						PPFIBP1	8496	1.2749	0.0030099	C8orf32	55093	1.836	-2.2521
Alzheimer's Disease	CDR1-AS											Alzheimer's Disease	BACE		Alzheimer's Disease	GALNT2	29061849					PPIA	5478	-1.5935	4.1451e-07	STXBP5	134957	1.8353	-1.5238
Alzheimer's Disease	KLF2	Q9Y5W3										Alzheimer's Disease	KIAA1149		Alzheimer's Disease	GALNT2						PPIH	10465	-1.6885	4.9832e-05	RWDD2A	112611	1.8352	-1.9882
Alzheimer's Disease	CPQ	Q9Y646										Alzheimer's Disease	BACE1	26195137	Alzheimer's Disease	BACE1	29617572					PPM1H	57460	-1.201	0.0010217	CECR6	27439	1.8345	-1.6944
Alzheimer's Disease	RAPGEF3	O95398										Alzheimer's Disease	BACE		Alzheimer's Disease	BACE						PPM1L	151742	-1.0893	0.0011113	CD1C	911	1.8345	-1.8089
Alzheimer's Disease	LRP1-AS											Alzheimer's Disease	KIAA1149		Alzheimer's Disease	KIAA1149						PPP1R14C	81706	-1.4436	0.0033251	OSTF1	26578	1.833	-2.0405
Alzheimer's Disease	CES1	P23141										Alzheimer's Disease	BACE1		Alzheimer's Disease	BACE1						PPP1R18	170954	1.3225	0.0030703	MLLT4	4301	1.8329	-1.6795
Alzheimer's Disease	CTCF	P49711										Alzheimer's Disease	BACE		Alzheimer's Disease	BACE						PPP2CA	5515	-1.3159	0.0010537	PLK2	10769	1.8328	-1.4042
Alzheimer's Disease	ORI6											Alzheimer's Disease	KIAA1149		Alzheimer's Disease	KIAA1149						PPP6R2	9701	1.6478	2.5718e-06	PCMT1	5110	1.8327	-1.323
Alzheimer's Disease	PTGES3	Q15185										Alzheimer's Disease	BACE1	26195137	Alzheimer's Disease	BACE1	29617572					PQBP1	10084	-1.2515	0.025885	LMBR1	64327	1.8327	-1.727
Alzheimer's Disease	CFL2	Q9Y281										Alzheimer's Disease	BACE		Alzheimer's Disease	BACE						PRAM1	84106	1.5575	0.015092	FLRT1	23769	1.8323	-1.519
Alzheimer's Disease	CGA	P01215										Alzheimer's Disease	KIAA1149		Alzheimer's Disease	KIAA1149						PRC1	9055	-1.5073	0.0040271	EXOSC3	51010	1.8322	-2.2659
Alzheimer's Disease	CGB3	P0DN86										Alzheimer's Disease	BACE1		Alzheimer's Disease	BACE1						PRDM2	7799	-1.3303	2.5407e-05	B3GNT3	10331	1.8315	-2.2626
Alzheimer's Disease	PDE10A	Q9Y233										Alzheimer's Disease	BACE		Alzheimer's Disease	BACE						PRDX3	10935	-1.0455	0.0012994	CDC27	996	1.831	-1.3528
Alzheimer's Disease	LILRB1	Q8NHL6										Alzheimer's Disease	KIAA1149		Alzheimer's Disease	KIAA1149						PRDX5	25824	-1.0912	0.0078667	CACNA1D	776	1.831	-1.9928
Alzheimer's Disease	EHMT2	Q96KQ7										Alzheimer's Disease	BACE1	26195137	Alzheimer's Disease	APP	23830862					PRDX6	9588	1.0458	0.0011573	GPKOW	27238	1.8308	-2.1955
Alzheimer's Disease	STIP1	P31948										Alzheimer's Disease	BACE		Alzheimer's Disease	A4						PREP	5550	-1.5646	0.0024417	C2orf56	55471	1.8306	-1.6258
Alzheimer's Disease	ADAMTS13	Q76LX8										Alzheimer's Disease	KIAA1149		Alzheimer's Disease	AD1						PREX1	57580	1.268	0.0020755	LOC388780	388780	1.8305	-1.9967
Alzheimer's Disease	CHEK1	O14757										Alzheimer's Disease	BACE1		Alzheimer's Disease	APP	23830862					PREX2	80243	1.2423	0.0044039	FASTKD3	79072	1.8305	-2.6369
Alzheimer's Disease	CHIT1	Q13231										Alzheimer's Disease	BACE		Alzheimer's Disease	A4						PRINS	100169750	1.0881	0.0010771	MAT2B	27430	1.8299	-2.0673
Alzheimer's Disease	CHEK2	O96017										Alzheimer's Disease	KIAA1149		Alzheimer's Disease	AD1						PRKACB	5567	-1.0738	7.6618e-05	NKIRAS1	28512	1.8297	-1.4064
Alzheimer's Disease	CHM	P24386										Alzheimer's Disease	APCS	16036920	Alzheimer's Disease	A4	25395337					PRKAG2-AS1	100505483	-1.013	0.039262	STK25	10494	1.8297	-2.9022
Alzheimer's Disease	PADI2	Q9Y2J8										Alzheimer's Disease	PTX2		Alzheimer's Disease	AD1						PRKCH	5583	1.2376	0.014769	LRRTM4	80059	1.8296	-1.8414
Alzheimer's Disease	HRH3	Q9Y5N1										Alzheimer's Disease	APCS	16036920	Alzheimer's Disease	APP						PRKCQ	5588	-1.296	0.02921	VPS33B	26276	1.8294	-2.4623
Alzheimer's Disease	PHB2	Q99623										Alzheimer's Disease	PTX2		Alzheimer's Disease	APP						PRKD2	25865	1.1757	0.00065743	AIFM1	9131	1.8288	-1.898
Alzheimer's Disease	MGLL	Q99685										Alzheimer's Disease	APCS	16036920	Alzheimer's Disease	A4						PRKX	5613	1.321	0.039354	FEN1	2237	1.8287	-1.4618
Alzheimer's Disease	AZIN2	Q96A70										Alzheimer's Disease	PTX2		Alzheimer's Disease	AD1						PRKXP1	441733	1.028	0.045165	C17orf51	339263	1.8286	-1.6821
Alzheimer's Disease	CHRNA3	P32297										Alzheimer's Disease	BACE1	29617572	Alzheimer's Disease	APP	25938662					PRL	5617	1.3304	0.034267	NDUFS4	4724	1.8285	-1.8801
Alzheimer's Disease	DBA2											Alzheimer's Disease	BACE		Alzheimer's Disease	A4						PRMT6	55170	-1.4726	0.0040647	PRPF4	9128	1.828	-2.168
Alzheimer's Disease	GPRASP2	Q96D09										Alzheimer's Disease	KIAA1149		Alzheimer's Disease	AD1						PRMT8	56341	-1.485	5.4835e-06	RALGPS1	9649	1.8278	-1.9705
Alzheimer's Disease	H3P17											Alzheimer's Disease	BACE1		Alzheimer's Disease	APP	19015532					PRORSD1P	344405	-1.5427	0.027214	LOC90110	90110	1.8275	-2.1337
Alzheimer's Disease	H3P40											Alzheimer's Disease	BACE		Alzheimer's Disease	A4						PROX1-AS1	100505832	1.6965	0.0063815	GSTO1	9446	1.8273	-1.692
Alzheimer's Disease	APOA5	Q6Q788										Alzheimer's Disease	KIAA1149		Alzheimer's Disease	AD1						PRPH2	5961	-1.3533	0.0077951	KRT12	3859	1.8267	-2.266
Alzheimer's Disease	ADD3	Q9UEY8										Alzheimer's Disease	BACE1	29617572	Alzheimer's Disease	APP	19015532					PRPS2	5634	-1.5147	3.878e-05	RICH2	9912	1.8266	-1.9804
Alzheimer's Disease	TPH2	Q8IWU9										Alzheimer's Disease	BACE		Alzheimer's Disease	A4						PRR11	55771	2.0097	1.6795e-07	IFT57	55081	1.8265	-1.6979
Alzheimer's Disease	CCR3	P51677										Alzheimer's Disease	KIAA1149		Alzheimer's Disease	AD1						PRR34-AS1	150381	1.0111	0.0062081	ZNF697	90874	1.8264	-1.3158
Alzheimer's Disease	ADH1B	P00325										Alzheimer's Disease	BACE1		Alzheimer's Disease	APP	19015532					PRSS12	8492	-1.6011	0.0079028	TOX3	27324	1.8249	-1.7294
Alzheimer's Disease	HSPB6	O14558										Alzheimer's Disease	BACE		Alzheimer's Disease	A4						PRSS16	10279	-1.8623	0.002281	KCNH7	90134	1.8249	-2.1013
Alzheimer's Disease	COL3A1	P02461										Alzheimer's Disease	KIAA1149		Alzheimer's Disease	AD1						PRUNE2	158471	-1.3552	1.7364e-06	C21orf51	54065	1.8246	-2.193
Alzheimer's Disease	COL17A1	Q9UMD9										Alzheimer's Disease	S100beta	12480931	Alzheimer's Disease	APP	19015532					PSAT1	29968	1.0071	0.007684	ACBD3	64746	1.8246	-2.4551
Alzheimer's Disease	AHSA2P	Q719I0										Alzheimer's Disease	S100B		Alzheimer's Disease	A4						PSD2	84249	1.322	0.00081395	ADRA2A	150	1.8245	-1.722
Alzheimer's Disease	CD200R1	Q8TD46										Alzheimer's Disease			Alzheimer's Disease	AD1						PSENEN	55851	-1.0529	0.014616	PPAPDC2	403313	1.8239	-2.4721
Alzheimer's Disease	COX10	Q12887										Alzheimer's Disease			Alzheimer's Disease	APP	12611883					PSMA1	5682	-1.3214	1.818e-05	G3BP2	9908	1.8236	-1.7746
Alzheimer's Disease	CPE	P16870										Alzheimer's Disease			Alzheimer's Disease	APP						PSMA3	5684	-2.1987	0.0027408	ODF1	4956	1.8231	-1.8454
Alzheimer's Disease	SLC32A1	Q9H598										Alzheimer's Disease	APP	16293696	Alzheimer's Disease	A4						PSMA5	5686	-1.5842	0.0091743	RP11-35N6.1	54886	1.8225	-1.5942
Alzheimer's Disease	CRYZ	Q08257										Alzheimer's Disease	APP		Alzheimer's Disease	AD1						PSMA7	5688	-1.0757	0.023257	GNAZ	2781	1.822	-1.7465
Alzheimer's Disease	SLC2A14	Q8TDB8										Alzheimer's Disease	A4		Alzheimer's Disease	APP	15304215					PSMB7	5695	-1.2593	3.2864e-05	LOC643783	643783	1.8219	-1.8639
Alzheimer's Disease	CSNK1E	P49674										Alzheimer's Disease	AD1		Alzheimer's Disease	hCG_1810805						PSMC2	5701	-1.1353	0.0034545	SMYD2	56950	1.8219	-1.7658
Alzheimer's Disease	TTBK2	Q6IQ55										Alzheimer's Disease	A4	25395337	Alzheimer's Disease	APP						PSMD10	5716	-1.2502	0.00036035	GNB5	10681	1.8216	-1.2986
Alzheimer's Disease	APCDD1	Q8J025										Alzheimer's Disease	AD1		Alzheimer's Disease	A4						PSMD12	5718	-1.4297	5.3272e-05	DCDC2	51473	1.8214	-1.5854
Alzheimer's Disease	CTBP1	Q13363										Alzheimer's Disease	APP		Alzheimer's Disease	AD1						PSMD14	10213	-1.0998	6.1163e-05	NGEF	25791	1.8209	-1.5299
Alzheimer's Disease	CTF1	Q16619										Alzheimer's Disease	APP		Alzheimer's Disease	Mint2	22730553					PSMD6	9861	-1.1389	0.0039934	EAPP	55837	1.8207	-2.8613
Alzheimer's Disease	CTNND2	Q9UQB3										Alzheimer's Disease	A4		Alzheimer's Disease	Apba2						PSME1	5720	-1.1199	0.030893	SNRPC	6631	1.82	-2.5745
Alzheimer's Disease	CTSG	P08311										Alzheimer's Disease	AD1		Alzheimer's Disease	Mint2						PSMG1	8624	-1.4046	3.1089e-06	STRBP	55342	1.8195	-1.4615
Alzheimer's Disease	SGO1	Q5FBB7										Alzheimer's Disease	APP	25938662	Alzheimer's Disease	APP						PTBP1	5725	1.0378	0.00049649	SLIT2	9353	1.8194	-1.6847
Alzheimer's Disease	DPPA2	Q7Z7J5										Alzheimer's Disease	A4		Alzheimer's Disease	A4						PTCD2	79810	-1.2662	0.0029925	UNQ9433	389658	1.8192	-2.1007
Alzheimer's Disease	CTSZ	Q9UBR2										Alzheimer's Disease	AD1		Alzheimer's Disease	AD1						PTCH1	5727	1.0146	0.0009158	TBC1D7	51256	1.8184	-1.5413
Alzheimer's Disease	CXADR	P78310										Alzheimer's Disease	APP	17239395	Alzheimer's Disease		22197375					PTENP1	11191	1.1082	0.046657	MRPL37	51253	1.8176	-2.1489
Alzheimer's Disease	CYP1A2	P05177										Alzheimer's Disease	APP		Alzheimer's Disease							PTER	9317	-1.1928	0.03784	MPHOSPH6	10200	1.8175	-1.9932
Alzheimer's Disease	GADD45A	P24522										Alzheimer's Disease	A4		Alzheimer's Disease	APP						PTGR1	22949	-1.0652	0.0090119	CHRM1	1128	1.8172	-1.7306
Alzheimer's Disease	AEBP1	Q8IUX7										Alzheimer's Disease	AD1		Alzheimer's Disease	A4						PTGS2	5743	-1.1583	0.018001	PSMA6	5687	1.8172	-1.8989
Alzheimer's Disease	DEFA1	P59665										Alzheimer's Disease	APP	17239395	Alzheimer's Disease	AD1						PTH2R	5746	-1.4239	0.03022	CALN1	83698	1.8171	-1.9241
Alzheimer's Disease	PTCRA	Q6ISU1										Alzheimer's Disease	APP		Alzheimer's Disease		24598931					PTN	5764	1.3177	0.0060956	TRAPPC6A	79090	1.8169	-2.5078
Alzheimer's Disease	DLG2	Q15700										Alzheimer's Disease	A4		Alzheimer's Disease							PTPN20	26095	-1.5419	0.036664	YWHAE	7531	1.8164	-2.1884
Alzheimer's Disease	DLG3	Q92796										Alzheimer's Disease	AD1		Alzheimer's Disease	APP						PTPN3	5774	-1.3047	0.015218	DCTN3	11258	1.8162	-2.1269
Alzheimer's Disease	DMD	P11532										Alzheimer's Disease	APP	17239395	Alzheimer's Disease	A4						PTPRK	5796	-1.1533	8.9992e-06	C3orf22	152065	1.8155	-2.3642
Alzheimer's Disease	DNMT1	P26358										Alzheimer's Disease	APP		Alzheimer's Disease	AD1						PTPRN2	5799	-1.1302	0.00063345	hCG_40738	200424	1.8153	-1.4734
Alzheimer's Disease	DOCK2	Q92608										Alzheimer's Disease	A4		Alzheimer's Disease	APP	16293696					PTPRO	5800	1.3271	9.5851e-05	SNX4	8723	1.815	-2.1069
Alzheimer's Disease	ATN1	P54259										Alzheimer's Disease	AD1		Alzheimer's Disease	APP						PTPRT	11122	-1.8171	0.0010217	ZNF204	7754	1.8147	-1.9832
Alzheimer's Disease	DUSP1	P28562										Alzheimer's Disease	APP	17239395	Alzheimer's Disease	A4						PTRH2	51651	-1.1115	0.0029971	RPA2	6118	1.8145	-1.8379
Alzheimer's Disease	DUSP6	Q16828										Alzheimer's Disease	APP		Alzheimer's Disease	AD1						PTS	5805	-1.0962	0.0023373	RDHE2	195814	1.8144	-2.1961
Alzheimer's Disease	E2F1	Q01094										Alzheimer's Disease	A4		Alzheimer's Disease	APP	17239395					PTTG1IP	754	1.2284	0.00014361	SLC3A1	6519	1.8143	-1.71
Alzheimer's Disease	AHSG	P02765										Alzheimer's Disease	AD1		Alzheimer's Disease	APP						PVALB	5816	-3.3324	4.5492e-05	WDR16	146845	1.8143	-2.4647
Alzheimer's Disease	MLKL	Q8NB16										Alzheimer's Disease	APP	23830862	Alzheimer's Disease	A4						PXDC1	221749	1.8178	5.1537e-06	KALRN	8997	1.814	-1.682
Alzheimer's Disease	ELK1	P19419										Alzheimer's Disease	A4		Alzheimer's Disease	AD1						PXN	5829	1.1221	0.017732	CIDEC	63924	1.8138	-2.1176
Alzheimer's Disease	ELN	P15502										Alzheimer's Disease	AD1		Alzheimer's Disease	APP	17239395					QKI	9444	1.025	0.0011897	AFP	174	1.8138	-2.1975
Alzheimer's Disease	EP300	Q09472										Alzheimer's Disease	APP	23830862	Alzheimer's Disease	APP						QPCT	25797	-1.2049	0.0092294	AKAP5	9495	1.8137	-1.5284
Alzheimer's Disease	ERN1	O75460										Alzheimer's Disease	A4		Alzheimer's Disease	A4						RAB11FIP3	9727	2.1293	1.3995e-06	RNASEH1	246243	1.8137	-1.4934
Alzheimer's Disease	ALAS1	P13196										Alzheimer's Disease	AD1		Alzheimer's Disease	AD1						RAB13	5872	1.3166	0.0015412	PPFIA2	8499	1.8136	-1.4424
Alzheimer's Disease	F11	P03951										Alzheimer's Disease	APP	15304215	Alzheimer's Disease	APP	17239395					RAB20	55647	1.159	0.0094521	RANBP2	5903	1.8131	-1.6873
Alzheimer's Disease	FABP5	Q01469										Alzheimer's Disease	hCG_1810805		Alzheimer's Disease	APP						RAB22A	57403	-1.0374	0.00055029	MORF4L1	10933	1.813	-1.8974
Alzheimer's Disease	BPTF	Q12830										Alzheimer's Disease	APP		Alzheimer's Disease	A4						RAB27B	5874	-1.6778	0.011927	DOC2A	8448	1.8125	-1.9348
Alzheimer's Disease	FGF14	Q92915										Alzheimer's Disease	A4		Alzheimer's Disease	AD1						RAB31	11031	1.3934	0.00091733	FHL2	2274	1.8113	-1.5418
Alzheimer's Disease	FKBP1A	P62942										Alzheimer's Disease	AD1		Alzheimer's Disease	APP	17239395					RAB3B	5865	-1.3711	0.048636	APEH	327	1.8112	-2.2477
Alzheimer's Disease	MMRN1	Q13201										Alzheimer's Disease		22197375	Alzheimer's Disease	APP						RAB3C	115827	-2.5549	0.0026938	TUSC2	11334	1.8111	-2.1315
Alzheimer's Disease	TPX2	Q9ULW0										Alzheimer's Disease			Alzheimer's Disease	A4						RAB9B	51209	-1.1482	0.0009861	TPRX1	284355	1.8111	-2.685
Alzheimer's Disease	SV2C	Q496J9										Alzheimer's Disease	APP		Alzheimer's Disease	AD1						RABEP1	9135	-1.2415	0.00012123	SNORD47	26802	1.811	-1.8849
Alzheimer's Disease	KIF21B	O75037										Alzheimer's Disease	A4		Alzheimer's Disease	APP	17239395					RABGGTB	5876	-1.3081	0.0030909	CD47	961	1.8109	-1.6767
Alzheimer's Disease	NMNAT2	Q9BZQ4										Alzheimer's Disease	AD1		Alzheimer's Disease	APP						RAD51C	5889	-1.5199	0.00046565	CCDC16	91603	1.8102	-2.5667
Alzheimer's Disease	FOXO1	Q12778										Alzheimer's Disease		24598931	Alzheimer's Disease	A4						RAD54B	25788	-1.3561	0.0099086	DOK6	220164	1.8087	-1.4129
Alzheimer's Disease	FLG	P20930										Alzheimer's Disease			Alzheimer's Disease	AD1						RALGDS	5900	1.8003	6.5666e-08	PRPS2	5634	1.8086	-1.5915
Alzheimer's Disease	FLT4	P35916										Alzheimer's Disease	APP		Alzheimer's Disease		29686315					RALYL	138046	-1.318	0.0020396	PSMD12	5718	1.8077	-2.1038
Alzheimer's Disease	ASTN2	O75129										Alzheimer's Disease	A4		Alzheimer's Disease							RAMP2	10266	1.3242	0.012567	CA10	56934	1.8076	-1.2393
Alzheimer's Disease	MCF2L	O15068										Alzheimer's Disease	AD1		Alzheimer's Disease	APP						RANBP1	5902	-1.1237	0.0039461	R3HDM1	23518	1.8076	-1.5822
Alzheimer's Disease	SYNE1	Q8NF91										Alzheimer's Disease	APP	19015532	Alzheimer's Disease	A4						RANBP2	5903	-1.265	1.7449e-05	COG1	9382	1.8072	-2.4368
Alzheimer's Disease	FOSB	P53539										Alzheimer's Disease	A4		Alzheimer's Disease	AD1						RANBP3L	202151	1.3573	0.021572	SERPINI1	5274	1.8068	-1.481
Alzheimer's Disease	PPIL2	Q13356										Alzheimer's Disease	AD1		Alzheimer's Disease	APP	2125487					RAPGEF3	10411	1.9318	0.0020207	LOC145837	145837	1.8056	-2.6688
Alzheimer's Disease	ALPP	P05187										Alzheimer's Disease	APP	19015532	Alzheimer's Disease	A4						RARRES2	5919	1.9825	0.00019903	PRTN3	5657	1.8055	-2.8445
Alzheimer's Disease	MSRB3	Q8IXL7										Alzheimer's Disease	A4		Alzheimer's Disease	AD1						RARS	5917	-1.0123	0.0010847	VDAC2	7417	1.8053	-1.6533
Alzheimer's Disease	TAB3	Q8N5C8										Alzheimer's Disease	AD1		Alzheimer's Disease	BPTF						RASA4B///RASA4CP///RASA4	100271927///401331///10156	1.2197	8.5316e-05	SLC25A3	5250	1.8048	-2.0809
Alzheimer's Disease	GCA	P28676										Alzheimer's Disease	APP	19015532	Alzheimer's Disease	FAC1						RASEF	158158	1.7561	1.2647e-05	RBM12	10137	1.8048	-1.937
Alzheimer's Disease	SH2B1	Q9NRF2										Alzheimer's Disease	A4		Alzheimer's Disease	FALZ						RASGEF1C	255426	-1.5705	0.0068367	RNF128	79589	1.8046	-1.9561
Alzheimer's Disease	PTCD1	O75127										Alzheimer's Disease	AD1		Alzheimer's Disease	BPTF						RASGRF2	5924	-1.3197	0.014663	PAP2D	163404	1.8042	-1.6246
Alzheimer's Disease	APPL1	Q9UKG1										Alzheimer's Disease	APP	19015532	Alzheimer's Disease	FAC1						RASL12	51285	2.0496	1.6261e-05	FLJ20160	54842	1.8041	-1.3255
Alzheimer's Disease	AMD1	P17707										Alzheimer's Disease	A4		Alzheimer's Disease	FALZ						RAX2	84839	1.3547	0.0059965	MRPS24	64951	1.8041	-2.6678
Alzheimer's Disease	AMD1P2											Alzheimer's Disease	AD1		Alzheimer's Disease	H3C1						RBBP4	5928	1.3278	0.00071486	EIF4ENIF1	56478	1.8041	-2.6863
Alzheimer's Disease	HSPB8	Q9UJY1										Alzheimer's Disease	APP	12611883	Alzheimer's Disease	H3FA						RBL1	5933	1.6839	0.00055268	ADAL	161823	1.8039	-2.2522
Alzheimer's Disease	GGT1	P19440										Alzheimer's Disease	APP		Alzheimer's Disease	HIST1H3A						RBM11	54033	-1.0577	0.025811	LOC221710	221710	1.8036	-1.4622
Alzheimer's Disease	CBLIF	P27352										Alzheimer's Disease	A4		Alzheimer's Disease	H3C2						RBM12	10137	-1.0154	0.014775	C1orf53	388722	1.8034	-2.1235
Alzheimer's Disease	SIT1	Q9Y3P8										Alzheimer's Disease	AD1		Alzheimer's Disease	H3FL						RBM25	58517	1.3192	0.00092436	TRIM9	114088	1.8031	-1.5708
Alzheimer's Disease	PDCD4	Q53EL6										Alzheimer's Disease		29686315	Alzheimer's Disease	HIST1H3B						RBMS3	27303	1.1045	0.013951	STAMBPL1	57559	1.803	-1.721
Alzheimer's Disease	AMPH	P49418										Alzheimer's Disease			Alzheimer's Disease	H3C3						RBP4	5950	-1.3427	0.011544	RBM9	23543	1.8029	-1.4265
Alzheimer's Disease	PCSK1N	Q9UHG2										Alzheimer's Disease	APP		Alzheimer's Disease	H3FC HIST1H3C						RBPMS	11030	1.2847	0.013994	MTO1	25821	1.8028	-1.6203
Alzheimer's Disease	GLI2	P10070										Alzheimer's Disease	A4		Alzheimer's Disease	H3C4						RCAN2	10231	-1.5966	9.5851e-05	hCG_1643176	122038	1.8018	-2.1008
Alzheimer's Disease	GLS	O94925										Alzheimer's Disease	AD1		Alzheimer's Disease	H3FB						RDH5	5959	1.1403	0.012291	CBLN1	869	1.8016	-1.5593
Alzheimer's Disease	GMFB	P60983										Alzheimer's Disease	APP	2125487	Alzheimer's Disease	HIST1H3D						REEP1	65055	-1.1407	0.0049954	IVD	3712	1.8016	-2.0634
Alzheimer's Disease	ABO	P16442										Alzheimer's Disease	A4		Alzheimer's Disease	H3C6						RELL1	768211	1.1825	0.006337	PGBD1	84547	1.8016	-1.9568
Alzheimer's Disease	GPC1	P35052										Alzheimer's Disease	AD1		Alzheimer's Disease	H3FD						REPS2	9185	-1.6776	4.2026e-05	RBP4	5950	1.801	-1.5156
Alzheimer's Disease	GPI	P06744										Alzheimer's Disease	PICK1	29280296	Alzheimer's Disease	HIST1H3E						REST	5978	1.024	0.00078829	PCDHA9	9752	1.8009	-1.8029
Alzheimer's Disease	IFNL3	Q8IZI9										Alzheimer's Disease	PRKCABP		Alzheimer's Disease	H3C7						RFC2	5982	-1.3212	0.031813	VPS36	51028	1.8009	-1.6923
Alzheimer's Disease	CXCR3	P49682										Alzheimer's Disease	PICK1		Alzheimer's Disease	H3FI						RFC3	5983	-1.0145	0.047049	ZNF512	84450	1.8006	-1.8891
Alzheimer's Disease	GPR17	Q13304										Alzheimer's Disease	PRKCABP		Alzheimer's Disease	HIST1H3F						RFX1	5989	1.0328	0.0018886	TIMM8A	1678	1.8	-1.7161
Alzheimer's Disease	DLL1	O00548										Alzheimer's Disease	PICK1	29280296	Alzheimer's Disease	H3C8						RFX4	5992	1.7396	9.2048e-05	GRSF1	2926	1.7995	-2.1337
Alzheimer's Disease	FFAR1	O14842										Alzheimer's Disease	PRKCABP		Alzheimer's Disease	H3FH						RGS1	5996	2.4139	0.021094	DMWD	1762	1.799	-2.8341
Alzheimer's Disease	GRIA3	P42263										Alzheimer's Disease	PICK1		Alzheimer's Disease	HIST1H3G						RGS2	5997	-1.0517	0.0073636	LOC729993	729993	1.7988	-1.7236
Alzheimer's Disease	FLVCR1	Q9Y5Y0										Alzheimer's Disease	PRKCABP		Alzheimer's Disease	H3C10						RGS4	5999	-2.2114	2.2301e-06	FBXO9	26268	1.7984	-1.1147
Alzheimer's Disease	SETD2	Q9BYW2										Alzheimer's Disease	BPTF		Alzheimer's Disease	H3FK						RGS7	6000	-1.7625	0.0001489	DPYSL4	10570	1.7982	-2.3161
Alzheimer's Disease	TBK1	Q9UHD2										Alzheimer's Disease	FAC1		Alzheimer's Disease	HIST1H3H						RHBDD3	25807	1.0503	0.0058234	CA4	762	1.7981	-1.4043
Alzheimer's Disease	NCAPH2	Q6IBW4										Alzheimer's Disease	FALZ		Alzheimer's Disease	H3C11						RHBDF1	64285	1.1821	0.023701	RAD17	5884	1.797	-2.3638
Alzheimer's Disease	PADI1	Q9ULC6										Alzheimer's Disease	BPTF		Alzheimer's Disease	H3FF						RHD	6007	-1.0658	0.025306	UCK2	7371	1.7966	-2.2583
Alzheimer's Disease	NRBF2	Q96F24										Alzheimer's Disease	FAC1		Alzheimer's Disease	HIST1H3I						RHEBL1	121268	-1.2493	0.00065491	YARS	8565	1.7962	-1.4774
Alzheimer's Disease	HCRTR2	O43614										Alzheimer's Disease	FALZ		Alzheimer's Disease	H3C12						RHOD	29984	1.0479	0.013264	EXOC8	149371	1.796	-1.5802
Alzheimer's Disease	HDAC1	Q13547										Alzheimer's Disease	H3C1		Alzheimer's Disease	H3FJ						RHOU	58480	1.312	0.00028855	LOC338651	338651	1.7959	-1.4364
Alzheimer's Disease	HGF	P14210										Alzheimer's Disease	H3FA		Alzheimer's Disease	HIST1H3J						RIIAD1	284485	-1.0243	0.017434	C5orf40	408263	1.7958	-1.1536
Alzheimer's Disease	HHEX	Q03014										Alzheimer's Disease	HIST1H3A		Alzheimer's Disease	PICK1	29280296					RIMBP2	23504	-1.3402	0.0098732	LOC145853	145853	1.7958	-2.6487
Alzheimer's Disease	ANXA6	P08133										Alzheimer's Disease	H3C2		Alzheimer's Disease	PRKCABP						RIMS3	9783	-1.0675	0.0081686	CXADR	1525	1.7954	-1.5319
Alzheimer's Disease	HLA-B	P01889										Alzheimer's Disease	H3FL		Alzheimer's Disease	PICK1						RIN2	54453	1.2348	0.00040994	RASGRP1	10125	1.7953	-1.413
Alzheimer's Disease	HLA-C	P10321										Alzheimer's Disease	HIST1H3B		Alzheimer's Disease	PRKCABP						RIN3	79890	1.6053	1.1135e-06	MED4	29079	1.7953	-1.7468
Alzheimer's Disease	HMOX2	P30519										Alzheimer's Disease	H3C3		Alzheimer's Disease	PICK1	29280296					RINT1	60561	-1.1191	0.0034904	CHCHD5	84269	1.7949	-2.521
Alzheimer's Disease	HNMT	P50135										Alzheimer's Disease	H3FC HIST1H3C		Alzheimer's Disease	PRKCABP						RIOK3	8780	1.7314	3.9678e-07	SLC1A6	6511	1.7946	-1.7911
Alzheimer's Disease	APC	P25054										Alzheimer's Disease	H3C4		Alzheimer's Disease	PICK1						RIPPLY2	134701	-1.3935	0.013368	SYNGR4	23546	1.7944	-1.8461
Alzheimer's Disease	APEH	P13798										Alzheimer's Disease	H3FB		Alzheimer's Disease	PRKCABP						RIT2	6014	-1.8556	0.00082266	LRRC24	441381	1.7943	-1.8645
Alzheimer's Disease	HTR1A	P08908										Alzheimer's Disease	HIST1H3D		Alzheimer's Disease	NCSTN	30630874					RMDN2	151393	-1.5853	0.015092	CDC37L1	55664	1.7943	-1.8359
Alzheimer's Disease	HTR1B	P28222										Alzheimer's Disease	H3C6		Alzheimer's Disease	KIAA0253						RMND1	55005	-1.7703	0.00010312	APP	351	1.7941	-1.9332
Alzheimer's Disease	APOA2	P02652										Alzheimer's Disease	H3FD		Alzheimer's Disease	UNQ1874/PRO4317						RMST	196475	-2.1838	0.0010289	GOLT1B	51026	1.7941	-1.7716
Alzheimer's Disease	HTR7	P34969										Alzheimer's Disease	HIST1H3E		Alzheimer's Disease	NCSTN						RNASEH2B	79621	-1.1852	0.0013087	MTMR9	66036	1.7935	-2.4706
Alzheimer's Disease	RAB7B	Q96AH8										Alzheimer's Disease	H3C7		Alzheimer's Disease	KIAA0253						RNF128	79589	-1.3459	0.044358	GPR21	2844	1.7927	-1.9473
Alzheimer's Disease	TMEM119	Q4V9L6										Alzheimer's Disease	H3FI		Alzheimer's Disease	UNQ1874/PRO4317						RNF144A-AS1	386597	-1.2441	0.023229	BEST4	266675	1.7926	-1.9781
Alzheimer's Disease	TREML1	Q86YW5										Alzheimer's Disease	HIST1H3F		Alzheimer's Disease	PSEN1						RNF175	285533	-1.0473	0.0065751	PPP1R11	6992	1.7921	-2.2468
Alzheimer's Disease	MOGAT3	Q86VF5										Alzheimer's Disease	H3C8		Alzheimer's Disease	AD3						RNF181	51255	-1.3412	0.0010812	GPX4	2879	1.7916	-2.4628
Alzheimer's Disease	TICAM2	Q86XR7;Q9Y3B3										Alzheimer's Disease	H3FH		Alzheimer's Disease	PS1						RNPS1	10921	1.3503	3.9164e-06	DGKB	1607	1.7914	-1.7817
Alzheimer's Disease	IL1R1	P14778										Alzheimer's Disease	HIST1H3G		Alzheimer's Disease	PSNL1						ROBO2	6092	-1.5245	0.003356	ABLIM3	22885	1.7914	-2.1925
Alzheimer's Disease	IL1RAP	Q9NPH3										Alzheimer's Disease	H3C10		Alzheimer's Disease	PSEN1						ROMO1	140823	-1.5948	0.00089977	SCAPER	49855	1.7914	-2.1677
Alzheimer's Disease	IL5	P05113										Alzheimer's Disease	H3FK		Alzheimer's Disease	AD3						RPA3	6119	-2.5248	0.00014698	AP3M2	10947	1.7907	-2.0639
Alzheimer's Disease	IL6ST	P40189										Alzheimer's Disease	HIST1H3H		Alzheimer's Disease	PS1						RPF1	80135	-1.551	0.0021355	GRP	2922	1.7899	-1.2757
Alzheimer's Disease	CXCR2	P25025										Alzheimer's Disease	H3C11		Alzheimer's Disease	PSNL1						RPGRIP1L	23322	-1.2928	0.026664	PCDHA11	56138	1.7899	-1.5992
Alzheimer's Disease	IL9R	Q01113										Alzheimer's Disease	H3FF		Alzheimer's Disease	APH1A						RPH3A	22895	-1.7279	0.0001145	BRP44	25874	1.7895	-1.9068
Alzheimer's Disease	IL15	P40933										Alzheimer's Disease	HIST1H3I		Alzheimer's Disease	PSF						RPH3AL	9501	1.0482	0.012905	MAEL	84944	1.7895	-1.7003
Alzheimer's Disease	IL16	Q14005										Alzheimer's Disease	H3C12		Alzheimer's Disease	CGI-78						RPL10///NDUFS5	6134///4725	-1.2741	4.4335e-06	HIVEP2	3097	1.7893	-1.157
Alzheimer's Disease	ILK	Q13418										Alzheimer's Disease	H3FJ		Alzheimer's Disease	UNQ579/PRO1141						RPL15	6138	-1.2189	9.8577e-07	SNCA	6622	1.7892	-1.1356
Alzheimer's Disease	IMPA1	P29218										Alzheimer's Disease	HIST1H3J		Alzheimer's Disease	APH1A						RPP40	10799	-1.5179	0.014388	DPT	1805	1.7892	-2.0955
Alzheimer's Disease	ING1	Q9UK53										Alzheimer's Disease	NCSTN	30630874	Alzheimer's Disease	PSF						RPS16P5	647190	1.6153	2.8338e-05	WFDC2	10406	1.7892	-2.343
Alzheimer's Disease	ITGAL	P20701										Alzheimer's Disease	KIAA0253		Alzheimer's Disease	CGI-78						RRAGA	10670	-1.123	0.0003066	MFN2	9927	1.7891	-1.6964
Alzheimer's Disease	ITGB1	P05556										Alzheimer's Disease	UNQ1874/PRO4317		Alzheimer's Disease	UNQ579/PRO1141						RRAGB	10325	-1.3516	0.016736	SCRN3	79634	1.7888	-1.857
Alzheimer's Disease	ITGB2	P05107										Alzheimer's Disease	NCSTN		Alzheimer's Disease	PSENEN						RREB1	6239	1.011	0.017017	LOC153346	153346	1.7888	-2.0894
Alzheimer's Disease	ITIH4	Q14624										Alzheimer's Disease	KIAA0253		Alzheimer's Disease	PEN2						RRN3P2	653390	1.6322	0.018687	TMEM159	57146	1.7884	-1.8091
Alzheimer's Disease	KCNB1	Q14721										Alzheimer's Disease	UNQ1874/PRO4317		Alzheimer's Disease	MDS033						RSPH3	83861	-1.1212	0.0029728	PDE6H	5149	1.7881	-2.292
Alzheimer's Disease	AGRN	O00468										Alzheimer's Disease	PSEN1		Alzheimer's Disease	PSENEN						RSPO2	340419	-1.7301	0.013514	ACTL7B	10880	1.7881	-2.7929
Alzheimer's Disease	KDR	P35968										Alzheimer's Disease	AD3		Alzheimer's Disease	PEN2						RTCA	8634	-1.0502	0.0034217	HCG18	414777	1.7876	-1.6583
Alzheimer's Disease	KIF5A	Q12840										Alzheimer's Disease	PS1		Alzheimer's Disease	MDS033						RTKN2	219790	-1.4331	0.034721	DAB1	1600	1.7876	-2.0011
Alzheimer's Disease	ARG1	P05089										Alzheimer's Disease	PSNL1		Alzheimer's Disease	APP						RTN4IP1	84816	-2.2996	0.0017628	ZNF584	201514	1.7875	-2.4413
Alzheimer's Disease	RHOA	P61586										Alzheimer's Disease	PSEN1		Alzheimer's Disease	A4						RTP1	132112	-1.4005	0.0002659	PTPN5	84867	1.7874	-1.7603
Alzheimer's Disease	ARMS2	P0C7Q2										Alzheimer's Disease	AD3		Alzheimer's Disease	AD1						RUNDC1	146923	-1.0503	0.0001851	RAB11A	8766	1.787	-1.6219
Alzheimer's Disease	RTL1	A6NKG5										Alzheimer's Disease	PS1		Alzheimer's Disease	APP						RWDD2A	112611	-1.3161	1.2142e-05	OR51I1	390063	1.7869	-2.2701
Alzheimer's Disease	STMN1	P16949										Alzheimer's Disease	PSNL1		Alzheimer's Disease	A4						RXFP1	59350	-2.6083	0.00084861	ACOT4	122970	1.7868	-1.6499
Alzheimer's Disease	LIG3	P49916										Alzheimer's Disease	APH1A		Alzheimer's Disease	AD1						RYR3	6263	1.0932	0.0045035	LOC730034	730034	1.7867	-1.3896
Alzheimer's Disease	LIPC	P11150										Alzheimer's Disease	PSF		Alzheimer's Disease	GULP1	31373844					S100A12	6283	1.3707	0.0032401	CCT4	10575	1.7865	-2.0299
Alzheimer's Disease	SMIM10L2A	P0DMW4;P0DMW5										Alzheimer's Disease	CGI-78		Alzheimer's Disease	CED6						S100A4	6275	1.5368	0.022734	RNF175	285533	1.7864	-2.1571
Alzheimer's Disease	LNPEP	Q9UIQ6										Alzheimer's Disease	UNQ579/PRO1141		Alzheimer's Disease	GULP						SAFB2	9667	1.2813	6.1519e-08	JARID1B	10765	1.7863	-1.8218
Alzheimer's Disease	MIRLET7B											Alzheimer's Disease	APH1A		Alzheimer's Disease	GULP1						SALL3	27164	1.5618	0.00049909	HLCS	3141	1.786	-2.7666
Alzheimer's Disease	MIR125A											Alzheimer's Disease	PSF		Alzheimer's Disease	CED6						SAMD1	90378	1.1879	0.020971	RABGAP1L	9910	1.7855	-1.9002
Alzheimer's Disease	MIR144											Alzheimer's Disease	CGI-78		Alzheimer's Disease	GULP						SAMD4A	23034	1.0486	0.0063731	TOX	9760	1.7852	-1.697
Alzheimer's Disease	MIR15B											Alzheimer's Disease	UNQ579/PRO1141		Alzheimer's Disease	APP						SAMHD1	25939	1.1014	0.00010487	DAP3	7818	1.7843	-2.1121
Alzheimer's Disease	MIR195											Alzheimer's Disease	PSENEN		Alzheimer's Disease	A4						SAP18	10284	-1.6409	9.2048e-05	UBE2E3	10477	1.7842	-1.7716
Alzheimer's Disease	MIR214											Alzheimer's Disease	PEN2		Alzheimer's Disease	AD1						SASH1	23328	1.46	2.1801e-05	DLGAP1	9229	1.7842	-1.4513
Alzheimer's Disease	ARR3	P36575										Alzheimer's Disease	MDS033		Alzheimer's Disease	IGKC	25880481					SATB2	23314	-1.6276	0.00097372	LOC128322	128322	1.7841	-2.233
Alzheimer's Disease	MIR219A1											Alzheimer's Disease	PSENEN		Alzheimer's Disease	IGHG1						SATB2-AS1	150538	-1.9063	0.0010146	MESP2	145873	1.7837	-1.822
Alzheimer's Disease	MIR22											Alzheimer's Disease	PEN2		Alzheimer's Disease	APP						SBF1	6305	1.1862	0.00037979	FBXL17	64839	1.7834	-1.7164
Alzheimer's Disease	MIR98											Alzheimer's Disease	MDS033		Alzheimer's Disease	A4						SBSN	374897	1.3397	0.025011	FSIP1	161835	1.7832	-1.802
Alzheimer's Disease	SMAD2	Q15796										Alzheimer's Disease	APP		Alzheimer's Disease	AD1						SCAF11	9169	1.0648	0.014775	C11orf80	79703	1.7832	-2.4003
Alzheimer's Disease	ARSA	P15289										Alzheimer's Disease	A4		Alzheimer's Disease	IGHG1	23416764					SCAF4	57466	1.0375	0.0012499	DEGS2	123099	1.783	-2.2208
Alzheimer's Disease	MARK3	P27448										Alzheimer's Disease	AD1		Alzheimer's Disease							SCAI	286205	-1.1085	0.00096539	EHBP1	23301	1.7829	-2.0114
Alzheimer's Disease	MBL2	P11226										Alzheimer's Disease	APP		Alzheimer's Disease	IGKC						SCARNA17	677769	1.7889	6.8612e-06	NCKAP1	10787	1.7828	-1.7111
Alzheimer's Disease	MCL1	Q07820										Alzheimer's Disease	A4		Alzheimer's Disease							SCG2	7857	-1.812	0.00014278	KIF13A	63971	1.7827	-2.611
Alzheimer's Disease	CD46	P15529										Alzheimer's Disease	AD1		Alzheimer's Disease	APP						SCG3	29106	-1.0789	0.0006441	ABHD10	55347	1.7822	-1.6107
Alzheimer's Disease	MEF2A	Q02078										Alzheimer's Disease	KLK6	29934309	Alzheimer's Disease	A4						SCG5	6447	-1.566	0.001415	FECH	2235	1.7821	-1.7363
Alzheimer's Disease	MAP3K5	Q99683										Alzheimer's Disease	PRSS18		Alzheimer's Disease	AD1						SCN1A	6323	-1.2721	0.019722	DMXL2	23312	1.7819	-1.1967
Alzheimer's Disease	MET	P08581										Alzheimer's Disease	PRSS9		Alzheimer's Disease	F11	16085935					SCN2B	6327	-1.4327	0.0075019	FAM120AOS	158293	1.7819	-2.8936
Alzheimer's Disease	MICB	Q29980										Alzheimer's Disease	KLK6		Alzheimer's Disease	F11						SCO1	6341	-1.5834	0.0087345	TRHDE	29953	1.7815	-1.6691
Alzheimer's Disease	MMP1	P03956										Alzheimer's Disease	PRSS18		Alzheimer's Disease	APP						SCOC	60592	-1.2676	9.279e-05	GUK1	2987	1.7811	-2.1802
Alzheimer's Disease	CD200	P41217										Alzheimer's Disease	PRSS9		Alzheimer's Disease	A4						SCRIB	23513	1.2079	9.603e-06	LRRC29	26231	1.7809	-2.3244
Alzheimer's Disease	ASL	P04424										Alzheimer's Disease	APP		Alzheimer's Disease	AD1F11						SCRN3	79634	-1.2973	0.017413	EBP	10682	1.7809	-2.3207
Alzheimer's Disease	MPZ	P25189										Alzheimer's Disease	A4		Alzheimer's Disease	APP						SDC3	9672	3.0661	4.1353e-07	KCNB1	3745	1.7807	-2.0283
Alzheimer's Disease	ABCC1	P33527										Alzheimer's Disease	AD1		Alzheimer's Disease	A4						SDC4	6385	1.2453	0.018002	CCDC53	51019	1.7806	-1.5435
Alzheimer's Disease	EIF2AK4	Q9P2K8										Alzheimer's Disease	APP		Alzheimer's Disease	AD1						SDHB	6390	-1.6376	0.00081798	C14orf44	145483	1.7804	-1.3602
[truncated: 7,649 more rows]

## Sheet: Table S2
Table S2. HUGO curated gene lists																				S2. Concentrated data											HUGO curated gene lists for Venn diagram analysis
[truncated: 6,071 more rows]

[truncated: 4 more sheets: Table S3, Table S4, Table S5, Table S6]
